# Supplementary material for: Identification and Characterization of Abiotic Stress–Responsive NF-YB Family Genes in Medicago
Source: Int J Mol Sci. 2022 Jun 21;23(13):6906. doi: 10.3390/ijms23136906 (PMC9266772; doi:10.3390/ijms23136906)
Supplement: Supplementary file 1 [file ijms-23-06906-s001.zip]

Archive with 12 entries (9 files):
- ijms-1751900-supplementary/Supplementary files/
- ijms-1751900-supplementary/Supplementary files/NF-YB- Supplementary Figure/
- ijms-1751900-supplementary/Supplementary files/NF-YB- Supplementary Figure/Supplementary Figure S1.tif
- ijms-1751900-supplementary/Supplementary files/NF-YB-Supplementary file/
- ijms-1751900-supplementary/Supplementary files/NF-YB-Supplementary file/NF-YB-Supplementary File S1.xlsx
- ijms-1751900-supplementary/Supplementary files/NF-YB-Supplementary file/NF-YB-Supplementary File S2.xlsx
- ijms-1751900-supplementary/Supplementary files/NF-YB-Supplementary file/NF-YB-Supplementary File S3.xlsx
- ijms-1751900-supplementary/Supplementary files/NF-YB-Supplementary file/NF-YB-Supplementary File S4.xlsx
- ijms-1751900-supplementary/Supplementary files/NF-YB-Supplementary file/NF-YB-Supplementary File S5.xlsx
- ijms-1751900-supplementary/Supplementary files/NF-YB-Supplementary file/NF-YB-Table S1.xlsx
- ijms-1751900-supplementary/Supplementary files/NF-YB-Supplementary file/NF-YB-Table S2.xlsx
- ijms-1751900-supplementary/Supplementary files/NF-YB-Supplementary file/NF-YB-Table S3.xlsx
