# Supplementary material for: Identification and Characterization of Abiotic Stress–Responsive NF-YB Family Genes in Medicago
Source: Int J Mol Sci. 2022 Jun 21;23(13):6906. doi: 10.3390/ijms23136906 (PMC9266772; doi:10.3390/ijms23136906)
Supplement: Supplementary file 1 [file ijms-23-06906-s001.zip › ijms-1751900-supplementary/Supplementary files/NF-YB-Supplementary file/NF-YB-Supplementary File S1.xlsx]

## Sheet: M. truncatula&M. truncatula
	Additional file 1 All tandem and segmental duplicated MtNF-YB gene pairs in M. truncatula.
	Duplicated Type	Gene Name	Gene ID	Gene Name	Gene ID	Ka	Ks	Ka_Ks	Effective Len	Average S-sites	Average N-sites	Selection pressure
	Segmental	MtNF-YB8	mRNA:MtrunA17Chr2g0290491	MtNF-YB15	mRNA:MtrunA17Chr4g0076321	0.160013	0.862761	0.185466	387	79.3333	307.667	Purifying selection
	Segmental	MtNF-YB9	mRNA:MtrunA17Chr2g0296321	MtNF-YB14	mRNA:MtrunA17Chr4g0067091	0.434152	1.55774	0.278706	612	135.667	476.333	Purifying selection

## Sheet: M. sativa&M. sativa
	Additional file 1 All tandem and segmental duplicated MsNF-YB gene pairs in M. sativa
	Duplicated Type	Gene Name	Gene ID	Gene Name	Gene ID	Ka	Ks	Ka_Ks	Effective Len	Average S-sites	Average N-sites	Selection pressure
	Tandem	MsNF-YB1	MsG0180001010.01.T01	MsNF-YB2	MsG0180001011.01.T01	0.565179	0.657697	0.85933	468	102.75	365.25	Purifying selection
	Segmental	MsNF-YB4	MsG0180001571.01.T01	MsNF-YB11	MsG0280009235.01.T01	0.863462	3.35571	0.257311	441	99.9167	341.083	Purifying selection
	Segmental	MsNF-YB11	MsG0280009235.01.T01	MsNF-YB13	MsG0380014546.01.T02	0.982201	NaN	NaN	474	106	368	/

## Sheet: M. truncatula&A. thaliana
	Additional file 1 One-to-one orthologous relationships between M. truncatula and A. thaliana.
	Gene Name	Gene ID		Gene ID	Ka	Ks	Ka_Ks	Effective Len	Average S-sites	Average N-sites	Selection pressure
	AtNF-B1	transcript:AT1G09030.1	MtNF-YB6	mRNA:MtrunA17Chr1g0191981	0.310987	2.87506	0.108167	372	75.75	296.25	Purifying selection
	AtNF-B7	transcript:AT2G47810.1	MtNF-YB7	mRNA:MtrunA17Chr1g0195851	0.297302	NaN	NaN	435	91.75	343.25	/

## Sheet: M. truncatula&M. sativa
	Additional file 1 One-to-one orthologous relationships between M. truncatula and M. sativa.
	Gene Name	Gene ID	Gene Name	Gene ID	Ka	Ks	Ka_Ks	Effective Len	Average S-sites	Average N-sites	Selection pressure
	MsF-YB1	MsG0180001010.01.T01	MtNF-YB2	mRNA:MtrunA17Chr1g0159271	0.0252036	0.0138412	1.82091	315	72.9167	242.083	Positive selection
	MsF-YB2	MsG0180001011.01.T01	MtNF-YB3	mRNA:MtrunA17Chr1g0159291	0.0825489	0.180764	0.456666	264	52.9167	211.083	Purifying selection
	MsF-YB4	MsG0180001571.01.T01	MtNF-YB4	mRNA:MtrunA17Chr1g0165041	0.0141375	0.0923597	0.15307	555	126.583	428.417	Purifying selection
	MsF-YB6	MsG0180004009.01.T01	MtNF-YB5	mRNA:MtrunA17Chr1g0185911	0.0049322	0.0472597	0.104364	516	109.167	406.833	Purifying selection
	MsF-YB7	MsG0180004588.01.T01	MtNF-YB6	mRNA:MtrunA17Chr1g0191981	0.00447095	0.0921403	0.0485233	282	57.6667	224.333	Purifying selection
	MsF-YB9	MsG0180004882.01.T01	MtNF-YB7	mRNA:MtrunA17Chr1g0195851	0.0161918	0.0460267	0.351792	549	112	437	Purifying selection
	MsF-YB10	MsG0280007510.01.T01	MtNF-YB8	mRNA:MtrunA17Chr2g0290491	0.00264726	0.0509101	0.0519986	480	101.583	378.417	Purifying selection
	MsF-YB11	MsG0280009235.01.T01	MtNF-YB10	mRNA:MtrunA17Chr2g0307551	0.00276243	0.1081	0.0255543	462	99.3333	362.667	Purifying selection
	MsF-YB12	MsG0380014538.01.T01	MtNF-YB11	mRNA:MtrunA17Chr3g0102351	0.00695926	0.124336	0.0559712	564	130.917	433.083	Purifying selection
	MsF-YB14	MsG0480020531.01.T01	MtNF-YB12	mRNA:MtrunA17Chr4g0026311	0.273491	0.430146	0.63581	372	78.9167	293.083	Purifying selection
	MsF-YB16	MsG0480023372.01.T01	MtNF-YB20	mRNA:MtrunA17Chr8g0382931	0.0110949	0.0738301	0.150276	582	128	454	Purifying selection
	MsF-YB17	MsG0480023477.01.T02	MtNF-YB21	mRNA:MtrunA17Chr8g0384451	0.00786119	0.0412759	0.190455	636	124.5	511.5	Purifying selection
	MsF-YB18	MsG0580029966.01.T01	MtNF-YB17	mRNA:MtrunA17Chr5g0446491	0.017011	0.208849	0.0814514	423	96	327	Purifying selection
	MsF-YB19	MsG0580029976.01.T01	MtNF-YB18	mRNA:MtrunA17Chr5g0446601	0.0534326	0.158857	0.336356	528	117.583	410.417	Purifying selection
	MsF-YB25	MsG0880046644.01.T01	MtNF-YB13	mRNA:MtrunA17Chr4g0062271	0.00350059	0.0401882	0.0871049	363	76.6667	286.333	Purifying selection
	MsF-YB26	MsG0880047027.01.T01	MtNF-YB14	mRNA:MtrunA17Chr4g0067091	0.0494076	0.23174	0.213203	381	77.75	303.25	Purifying selection
	MsF-YB27	MsG0880047742.01.T01	MtNF-YB15	mRNA:MtrunA17Chr4g0076321	0.0158485	0.0758541	0.208933	402	83.1667	318.833	Purifying selection
