# Supplementary material for: Identification and Characterization of Abiotic Stress–Responsive NF-YB Family Genes in Medicago
Source: Int J Mol Sci. 2022 Jun 21;23(13):6906. doi: 10.3390/ijms23136906 (PMC9266772; doi:10.3390/ijms23136906)
Supplement: Supplementary file 1 [file ijms-23-06906-s001.zip › ijms-1751900-supplementary/Supplementary files/NF-YB-Supplementary file/NF-YB-Supplementary File S2.xlsx]

## Sheet: MsMt-stress&hormones box
Names and locations of cis-elements identified in NF-YB of M. truncatula and M. sativa
MsNF-YB1	MsG0180001010.01.T01	30,45,TGACG-motif	392,407,TGACG-motif	1233,1248,MBS	305,320,ARE	725,740,ARE	522,537,TATC-box	1827,1842,ABRE	1828,1843,ABRE	111,126,W box	397,412,W box	1140,1155,W box	1472,1487,TC-rich repeats	71,86,P-box	30,45,CGTCA-motif	392,407,CGTCA-motif	356,371,ERE	1689,1704,ERE	1691,1706,ERE	336,351,TGACG-motif	1596,1611,CCAAT-box
MsNF-YB2	MsG0180001011.01.T01	1907,1922,MBS	887,902,ARE	908,923,ARE	1783,1798,ARE	1967,1982,ARE	995,1010,W box	1813,1828,W box	1429,1444,P-box	336,351,CGTCA-motif	724,739,ERE
MsNF-YB3	MsG0180001031.01.T01	515,530,TATC-box	298,313,ARE	718,733,ARE	1226,1241,MBS	385,400,TGACG-motif	385,400,CGTCA-motif	349,364,ERE	1690,1705,ERE	1692,1707,ERE	108,123,P-box	1473,1488,TC-rich repeats	1827,1842,ABRE	1828,1843,ABRE	390,405,W box	1133,1148,W box	1597,1612,CCAAT-box
MsNF-YB4	MsG0180001571.01.T01	1796,1811,ERE	1886,1901,ABRE	502,517,P-box	1640,1655,MBS	955,970,ARE	1033,1048,ARE	1463,1478,ARE	1130,1145,TATC-box	16,31,TCA-element	948,963,TCA-element	927,942,CCAAT-box
MsNF-YB5	MsG0180003209.01.T01	950,965,TATC-box	1556,1571,ARE	1829,1844,ARE	448,463,TCA-element	1906,1921,TGACG-motif	1926,1941,TGACG-motif	1993,2008,TGACG-motif	1298,1313,ERE	1906,1921,CGTCA-motif	1926,1941,CGTCA-motif	1993,2008,CGTCA-motif	1154,1169,W box	1438,1453,ABRE	1473,1488,ABRE	360,375,P-box	6,21,TC-rich repeats	411,426,TC-rich repeats	491,506,TC-rich repeats	1843,1858,CCAAT-box
MsNF-YB6	MsG0180004009.01.T01	47,62,TGACG-motif	683,698,TGACG-motif	713,728,TGACG-motif	508,523,MBS	1974,1989,ARE	791,806,ABRE	794,809,ABRE	459,474,W box	1762,1777,TC-rich repeats	47,62,CGTCA-motif	683,698,CGTCA-motif	713,728,CGTCA-motif	822,837,ERE
MsNF-YB7	MsG0180004588.01.T01	438,453,TC-rich repeats	750,765,ABRE	406,421,ERE	1942,1957,LTR	1623,1638,MBS
MsNF-YB8	MsG0180004726.01.T01	410,425,WUN-motif	1646,1661,TGACG-motif	1267,1282,ARE	18,33,LTR	1176,1191,TCA-element	1904,1919,TCA-element	1105,1120,W box	1277,1292,ABRE	1163,1178,TC-rich repeats	1269,1284,TC-rich repeats	355,370,ERE	939,954,ERE	1646,1661,CGTCA-motif
MsNF-YB9	MsG0180004882.01.T01	580,595,WUN-motif	1128,1143,WUN-motif	1153,1168,TCA-element	494,509,TATC-box	711,726,ARE	1279,1294,ARE	1445,1460,ARE	437,452,MBS	267,282,ABRE	269,284,ABRE	270,285,ABRE	377,392,ABRE	379,394,ABRE	380,395,ABRE	1942,1957,ABRE	1945,1960,ABRE	1722,1737,W box	1926,1941,W box	1069,1084,CCAAT-box
MsNF-YB10	MsG0280007510.01.T01	207,222,MBS	54,69,ARE	338,353,ARE	417,432,ARE	1046,1061,ARE	798,813,WUN-motif	1426,1441,ERE	1562,1577,ERE	1982,1997,ERE	380,395,TGA-element	794,809,W box	870,885,ABRE	1041,1056,ABRE
MsNF-YB11	MsG0280009235.01.T01	523,538,W box	744,759,W box	1151,1166,TGA-element	1183,1198,TGA-element	340,355,TC-rich repeats	1668,1683,CGTCA-motif	941,956,WUN-motif	1668,1683,TGACG-motif	180,195,MBS	1014,1029,MBS	991,1006,LTR	749,764,ARE	1351,1366,ARE	1471,1486,ARE	1545,1560,ARE	1742,1757,ARE	1904,1919,ARE	1961,1976,ARE
MsNF-YB12	MsG0380014538.01.T01	362,377,ARE	1295,1310,ARE	1490,1505,ARE	1827,1842,MBS	751,766,TGACG-motif	1283,1298,TGACG-motif	1711,1726,TGACG-motif	1996,2011,TGACG-motif	1424,1439,WUN-motif	751,766,CGTCA-motif	1283,1298,CGTCA-motif	1711,1726,CGTCA-motif	1996,2011,CGTCA-motif	1528,1543,TGA-element	1029,1044,ABRE	1032,1047,ABRE	1475,1490,ABRE	1476,1491,ABRE	1588,1603,ABRE	1590,1605,ABRE	1591,1606,ABRE	1494,1509,CCAAT-box	1572,1587,CCAAT-box	1629,1644,CCAAT-box	1984,1999,CCAAT-box
MsNF-YB13	MsG0380014546.01.T02	1799,1814,ARE	1816,1831,ARE	196,211,TGACG-motif	1235,1250,TGACG-motif	196,211,CGTCA-motif	1235,1250,CGTCA-motif	180,195,ERE	691,706,P-box	442,457,ABRE	986,1001,W box	1043,1058,W box	1699,1714,W box	68,83,TGA-element	603,618,CCAAT-box
MsNF-YB14	MsG0480020531.01.T01	946,961,TGA-element	1344,1359,TGA-element	1098,1113,ERE	1362,1377,WUN-motif	1870,1885,WUN-motif	1879,1894,WUN-motif	958,973,TATC-box	1706,1721,LTR	118,133,ARE	169,184,ARE	197,212,ARE	642,657,TCA-element	1310,1325,MBS
MsNF-YB15	MsG0480020532.01.T01	1333,1348,CGTCA-motif	1764,1779,CGTCA-motif	1284,1299,ABRE	1762,1777,ABRE	1427,1442,W box	1305,1320,TCA-element	1529,1544,AuxRR-core	1252,1267,ARE	1302,1317,ARE	1626,1641,ARE	1737,1752,ARE	1910,1925,ARE	938,953,WUN-motif	1612,1627,WUN-motif	1945,1960,WUN-motif	1333,1348,TGACG-motif	1764,1779,TGACG-motif
MsNF-YB16	MsG0480023372.01.T01	459,474,CGTCA-motif	340,355,ABRE	826,841,ABRE	1631,1646,ABRE	1188,1203,TGA-element	1085,1100,ARE	1093,1108,ARE	1592,1607,ARE	459,474,TGACG-motif
MsNF-YB17	MsG0480023477.01.T01	1489,1504,CGTCA-motif	1025,1040,ERE	1027,1042,ERE	1960,1975,ABRE	816,831,W box	1456,1471,W box	306,321,TC-rich repeats	734,749,MBS	1489,1504,TGACG-motif	812,827,CCAAT-box
MsNF-YB18	MsG0580029966.01.T01	992,1007,ABRE	1814,1829,ABRE	1816,1831,ABRE	1817,1832,ABRE	446,461,W box	77,92,TC-rich repeats	1610,1625,TC-rich repeats	123,138,CGTCA-motif	287,302,CGTCA-motif	1922,1937,CGTCA-motif	1942,1957,CGTCA-motif	1956,1971,CGTCA-motif	1993,2008,CGTCA-motif	1622,1637,ERE	123,138,TGACG-motif	287,302,TGACG-motif	1922,1937,TGACG-motif	1942,1957,TGACG-motif	1956,1971,TGACG-motif	1993,2008,TGACG-motif	60,75,TCA-element	104,119,ARE	929,944,ARE	1798,1813,CCAAT-box
MsNF-YB19	MsG0580029976.01.T01	763,778,TGACG-motif	184,199,TCA-element	707,722,TCA-element	508,523,ARE	1028,1043,ARE	1508,1523,ARE	410,425,LTR	644,659,MBS	656,671,TC-rich repeats	968,983,ABRE	1487,1502,TGA-element	763,778,CGTCA-motif	1787,1802,ERE											1856,1871,CCAAT-box
MsNF-YB20	MsG0580029978.01.T01	1985,2000,TGA-element	1428,1443,P-box	1588,1603,TC-rich repeats	46,61,ERE	48,63,ERE	64,79,ERE	240,255,ERE	876,891,ERE	16,31,CGTCA-motif	16,31,TGACG-motif	375,390,ARE	671,686,ARE	1227,1242,ARE	1535,1550,ARE	1401,1416,TCA-element
MsNF-YB21	MsG0680031203.01.T01	278,293,ARE	910,925,ARE	1737,1752,ARE	1829,1844,ARE	719,734,TCA-element	1926,1941,TGACG-motif	1993,2008,TGACG-motif	1246,1261,ERE	1926,1941,CGTCA-motif	1993,2008,CGTCA-motif	982,997,W box	288,303,ABRE	1124,1139,ABRE	1843,1858,CCAAT-box
MsNF-YB22	MsG0780040897.01.T01	1891,1906,LTR	960,975,WUN-motif	795,810,TGACG-motif	795,810,CGTCA-motif	126,141,ABRE	127,142,ABRE	1171,1186,ABRE
MsNF-YB23	MsG0880043949.01.T01	1906,1921,TGACG-motif	1926,1941,TGACG-motif	1993,2008,TGACG-motif	584,599,TATC-box	41,56,LTR	904,919,LTR	971,986,LTR	1565,1580,ABRE	1506,1521,ERE	1603,1618,ERE	482,497,MBS	1451,1466,ARE	1661,1676,ARE	1829,1844,ARE	359,374,W box	908,923,W box	1028,1043,W box	1124,1139,TC-rich repeats	1465,1480,TC-rich repeats	1906,1921,CGTCA-motif	1926,1941,CGTCA-motif	1993,2008,CGTCA-motif	1843,1858,CCAAT-box
MsNF-YB24	MsG0880046588.01.T01	13,28,ARE	350,365,ARE	1581,1596,ARE	680,695,ABRE	681,696,ABRE	1476,1491,CGTCA-motif	1666,1681,CGTCA-motif	353,368,ERE	1506,1521,ERE	1826,1841,CCAAT-box
MsNF-YB25	MsG0880046644.01.T01	1353,1368,TCA-element	610,625,ARE	889,904,ARE	1782,1797,ARE	1787,1802,ARE	1068,1083,WUN-motif	1024,1039,ERE	1035,1050,ERE	1480,1495,ERE	1314,1329,TC-rich repeats	427,442,ABRE	535,550,ABRE	944,959,W box	1176,1191,W box	1268,1283,TGA-element	1548,1563,CCAAT-box
MsNF-YB26	MsG0880047027.01.T01	81,96,ARE	499,514,ARE	1449,1464,ARE	1584,1599,MBS	201,216,WUN-motif	196,211,ERE	83,98,TC-rich repeats	1436,1451,TC-rich repeats	385,400,P-box	266,281,TGA-element	1495,1510,ABRE	1098,1113,CCAAT-box
MsNF-YB27	MsG0880047742.01.T01	417,432,ERE	615,630,ABRE	1505,1520,ABRE	318,333,W box	404,419,W box	433,448,W box	1168,1183,TCA-element
MsNF-YB28	MsG0880047744.01.T02	357,372,ARE	1748,1763,ARE	337,352,MBS	1719,1734,TC-rich repeats	266,281,W box	1376,1391,TATC-box	1584,1599,TATC-box	1439,1454,WUN-motif	1442,1457,WUN-motif	1707,1722,ERE	1589,1604,ABRE	1590,1605,ABRE	1625,1640,ABRE	1626,1641,ABRE
MtNF-YB1	mRNA:MtrunA17Chr1g0158951	1212,1227,TCA-element	309,324,GARE-motif	557,572,MBS	385,400,WUN-motif	1689,1704,WUN-motif	1988,2003,WUN-motif	33,48,ERE	1909,1924,TC-rich repeats	1311,1326,TGA-element	1054,1069,W box	1129,1144,ABRE	1130,1145,ABRE	1881,1896,ABRE
MtNF-YB2	mRNA:MtrunA17Chr1g0159271	1826,1841,WUN-motif	204,219,TGACG-motif	11,26,TCA-element	1128,1143,TCA-element	1780,1795,TCA-element	962,977,TATC-box	1360,1375,TATC-box	99,114,ARE	1656,1671,ARE	1909,1924,LTR	1982,1997,LTR	426,441,ABRE	427,442,ABRE	605,620,ABRE	1839,1854,ABRE	1147,1162,W box	1762,1777,W box	1495,1510,TC-rich repeats	1862,1877,P-box	204,219,CGTCA-motif
MtNF-YB3	mRNA:MtrunA17Chr1g0159291	1813,1828,ERE	28,43,CGTCA-motif	1316,1331,W box	591,606,TGA-element	26,41,ABRE	250,265,ABRE	1537,1552,ABRE	1538,1553,ABRE	494,509,GARE-motif	538,553,ARE	1224,1239,ARE	1924,1939,LTR	725,740,TCA-element	1616,1631,TCA-element	28,43,TGACG-motif
MtNF-YB4	mRNA:MtrunA17Chr1g0165041	328,343,P-box	1804,1819,W box	1718,1733,ERE	1880,1895,CGTCA-motif	1880,1895,TGACG-motif	1972,1987,WUN-motif	1064,1079,TATC-box	967,982,ARE	990,1005,ARE	1398,1413,ARE	1586,1601,MBS	840,855,CCAAT-box
MtNF-YB5	mRNA:MtrunA17Chr1g0185911	975,990,ERE	1389,1404,ERE	69,84,CGTCA-motif	83,98,CGTCA-motif	729,744,CGTCA-motif	1876,1891,CGTCA-motif	895,910,TC-rich repeats	1353,1368,TC-rich repeats	1735,1750,TC-rich repeats	727,742,ABRE	732,747,ABRE	733,748,ABRE	811,826,ABRE	1233,1248,ABRE	467,482,ARE	1595,1610,ARE	1974,1989,ARE	69,84,TGACG-motif	83,98,TGACG-motif	729,744,TGACG-motif	1876,1891,TGACG-motif
MtNF-YB6	mRNA:MtrunA17Chr1g0191981	153,168,LTR	1248,1263,ARE	1144,1159,TGACG-motif	1513,1528,WUN-motif	1144,1159,CGTCA-motif	1037,1052,ERE	308,323,ABRE
MtNF-YB7	mRNA:MtrunA17Chr1g0195851	1925,1940,W box	1706,1721,TGA-element	23,38,ABRE	24,39,ABRE	1058,1073,ABRE	1941,1956,ABRE	1944,1959,ABRE	489,504,WUN-motif	112,127,ARE	623,638,ARE	1508,1523,ARE	520,535,TCA-element	430,445,GARE-motif	100,115,MBS	861,876,MBS	1110,1125,MBS
MtNF-YB8	mRNA:MtrunA17Chr2g0290491	601,616,CGTCA-motif	1178,1193,ERE	306,321,ABRE	307,322,ABRE	350,365,ABRE	1860,1875,ARE	268,283,AuxRR-core	1426,1441,WUN-motif	601,616,TGACG-motif
MtNF-YB9	mRNA:MtrunA17Chr2g0296321	638,653,CGTCA-motif	111,126,ARE	330,345,ARE	658,673,ARE	764,779,ARE	1449,1464,ARE	998,1013,TCA-element	1751,1766,ABRE	1753,1768,ABRE	934,949,TATC-box	1178,1193,TATC-box	669,684,LTR	638,653,TGACG-motif	305,320,WUN-motif	846,861,WUN-motif
MtNF-YB10	mRNA:MtrunA17Chr2g0307551	268,283,TGACG-motif	1641,1656,TGACG-motif	1679,1694,TGACG-motif	1034,1049,WUN-motif	754,769,TCA-element	239,254,LTR	780,795,ARE	1529,1544,ARE	538,553,ABRE	643,658,ABRE	644,659,ABRE	1643,1658,ABRE	268,283,CGTCA-motif	1641,1656,CGTCA-motif	1679,1694,CGTCA-motif	1013,1028,ERE	1341,1356,ERE	91,106,CCAAT-box
MtNF-YB11	mRNA:MtrunA17Chr3g0102351	1447,1462,ABRE	1448,1463,ABRE	1560,1575,ABRE	1562,1577,ABRE	1563,1578,ABRE	1500,1515,TGA-element	765,780,CGTCA-motif	1985,2000,CGTCA-motif	1247,1262,ERE	765,780,TGACG-motif	1985,2000,TGACG-motif	39,54,WUN-motif	61,76,ARE	385,400,ARE	876,891,ARE	1799,1814,MBS	1544,1559,CCAAT-box	1601,1616,CCAAT-box
MtNF-YB12	mRNA:MtrunA17Chr4g0026311	109,124,WUN-motif	1497,1512,WUN-motif	1152,1167,TCA-element	244,259,ARE	715,730,ARE	742,757,ARE	1965,1980,TATC-box	1752,1767,LTR	1435,1450,TGA-element	1643,1658,P-box	1587,1602,ERE
MtNF-YB13	mRNA:MtrunA17Chr4g0062271	1302,1317,CGTCA-motif	1190,1205,ERE	984,999,ABRE	1506,1521,TGA-element	1550,1565,TC-rich repeats	1074,1089,ARE	1103,1118,ARE	1234,1249,ARE	1293,1308,ARE	1776,1791,ARE	1302,1317,TGACG-motif	970,985,CCAAT-box	1521,1536,CCAAT-box
MtNF-YB14	mRNA:MtrunA17Chr4g0067091	1416,1431,MBS	59,74,ARE	1281,1296,ARE	765,780,TCA-element	873,888,ERE	891,906,ERE	536,551,TGA-element	1778,1793,TGA-element	974,989,W box	677,692,ABRE	1328,1343,ABRE	404,419,P-box	1268,1283,TC-rich repeats	646,661,CCAAT-box
MtNF-YB15	mRNA:MtrunA17Chr4g0076321	519,534,TGACG-motif	489,504,MBS	514,529,ARE	762,777,ARE	884,899,ARE	1641,1656,ARE	1968,1983,ARE	1014,1029,W box	1043,1058,W box	1171,1186,ABRE	1027,1042,ERE	519,534,CGTCA-motif	1126,1141,CCAAT-box
MtNF-YB16	mRNA:MtrunA17Chr4g0076381	1195,1210,MBS	1418,1433,TATC-box	1496,1511,TGACG-motif	1511,1526,TGACG-motif	1496,1511,CGTCA-motif	1511,1526,CGTCA-motif	56,71,ERE	58,73,ERE	208,223,ERE	210,225,ERE	637,652,ERE	956,971,ERE	958,973,ERE	1904,1919,ABRE	89,104,W box
MtNF-YB17	mRNA:MtrunA17Chr5g0446491	453,468,ERE	765,780,CGTCA-motif	1906,1921,CGTCA-motif	1993,2008,CGTCA-motif	420,435,W box	1590,1605,ABRE	1592,1607,ABRE	1593,1608,ABRE	1801,1816,ABRE	1803,1818,ABRE	1804,1819,ABRE	611,626,ARE	645,660,ARE	765,780,TGACG-motif	1906,1921,TGACG-motif	1993,2008,TGACG-motif	1785,1800,CCAAT-box	1843,1858,CCAAT-box
MtNF-YB18	mRNA:MtrunA17Chr5g0446601	717,732,WUN-motif	1396,1411,TGACG-motif	768,783,MBS	435,450,ARE	457,472,ARE	1922,1937,ARE	554,569,LTR	1440,1455,ERE	1396,1411,CGTCA-motif
MtNF-YB19	mRNA:MtrunA17Chr7g0263601	1383,1398,W box	605,620,TGA-element	402,417,ABRE	403,418,ABRE	1262,1277,ABRE	1263,1278,ABRE	167,182,ERE	826,841,LTR	680,695,ARE
MtNF-YB20	mRNA:MtrunA17Chr8g0382931	78,93,MBS	869,884,TCA-element	1372,1387,TCA-element	1120,1135,ARE	1619,1634,ARE	432,447,ABRE
MtNF-YB21	mRNA:MtrunA17Chr8g0384451	475,490,ABRE	476,491,ABRE	495,510,ABRE	734,749,ABRE	1965,1980,ABRE	591,606,W box	999,1014,CGTCA-motif	1941,1956,ERE	999,1014,TGACG-motif	1487,1502,WUN-motif	513,528,TCA-element	354,369,ARE	373,388,ARE	411,426,ARE	568,583,ARE	980,995,LTR	967,982,MBS	1031,1046,MBS

## Sheet: heatmap
Names and numbers of cis-elements identified in NF-YB of M. truncatula and M. sativa
		auxin responsive	gibberellin-responsive	MeJA-responsive	abscisic acid-responsive	ethylene-responsive	salicylic acid responsiveness	defense and stress responsiveness	wound-responsive element	MYB binding site involved in drought-inducibility	low temperature-responsive	anaerobic induction	metabolic-responsive element
MtrunA17Chr1g0158951	MtNF-YB1	1	1	0	3	1	1	2	3	1	0	0	0
MtrunA17Chr1g0159271	MtNF-YB2	0	3	2	4	0	3	3	1	0	2	2	0
MtrunA17Chr1g0159291	MtNF-YB3	1	1	2	4	1	2	1	0	0	1	2	0
MtrunA17Chr1g0165041	MtNF-YB4	0	2	2	0	0	0	1	1	1	0	3	1
MtrunA17Chr1g0185911	MtNF-YB5	0	0	8	5	2	0	3	0	0	0	3	0
MtrunA17Chr1g0191981	MtNF-YB6	0	0	2	1	1	0	0	1	0	1	1	0
MtrunA17Chr1g0195851	MtNF-YB7	1	1	0	5	0	1	1	1	3	0	3	0
MtrunA17Chr2g0290491	MtNF-YB8	1	0	2	3	1	0	0	1	0	0	1	0
MtrunA17Chr2g0296321	MtNF-YB9	1	2	2	2	0	0	0	2	0	1	5	0
MtrunA17Chr2g0307551	MtNF-YB10	1	0	6	4	2	0	0	1	0	1	2	1
MtrunA17Chr3g0102351	MtNF-YB11	1	0	4	5	1	0	0	1	1	0	3	2
MtrunA17Chr4g0026311	MtNF-YB12	1	2	0	0	1	1	0	2	0	1	3	0
MtrunA17Chr4g0062271	MtNF-YB13	1	0	2	1	1	0	1	0	0	0	5	2
MtrunA17Chr4g0067091	MtNF-YB14	2	1	0	2	0	2	2	0	1	0	2	1
MtrunA17Chr4g0076321	MtNF-YB15	0	0	2	1	1	0	2	0	1	0	5	1
MtrunA17Chr4g0076381	MtNF-YB16	0	1	4	1	7	0	1	0	1	0	0	0
MtrunA17Chr5g0446491	MtNF-YB17	0	0	6	6	1	0	1	0	0	0	2	2
MtrunA17Chr5g0446601	MtNF-YB18	0	0	1	0	1	0	0	1	1	1	3	0
MtrunA17Chr7g0263601	MtNF-YB19	1	0	0	4	1	0	1	0	0	1	1	0
MtrunA17Chr8g0382931	MtNF-YB20	0	0	0	1	0	2	0	0	1	0	2	0
MtrunA17Chr8g0384451	MtNF-YB21	0	0	2	5	1	1	1	1	2	1	4	0
MsG0180001010.01.T01	MsNF-YB1	0	2	4	2	3	0	4	0	1	0	2	1
MsG0180001011.01.T01	MsNF-YB2	0	1	2	0	1	0	2	0	1	0	4	0
MsG0180001031.01.T01	MsNF-YB3	0	2	2	2	3	0	3	0	1	0	2	1
MsG0180001571.01.T01	MsNF-YB4	0	2	0	1	1	2	0	0	1	0	3	1
MsG0180003209.01.T01	MsNF-YB5	0	2	6	2	1	1	4	0	0	0	2	1
MsG0180004009.01.T01	MsNF-YB6	0	0	6	2	1	0	2	0	1	0	1	0
MsG0180004588.01.T01	MsNF-YB7	0	0	0	1	1	0	1	0	1	1	0	0
MsG0180004726.01.T01	MsNF-YB8	0	0	2	1	2	2	3	1	0	1	1	0
MsG0180004882.01.T01	MsNF-YB9	0	1	0	8	0	1	2	2	1	0	3	1
MsG0280007510.01.T01	MsNF-YB10	1	0	0	2	3	0	1	1	1	0	4	0
MsG0280009235.01.T01	MsNF-YB11	2	0	2	0	0	0	3	1	2	1	7	0
MsG0380014538.01.T01	MsNF-YB12	1	0	8	7	0	0	0	1	1	0	3	4
MsG0380014546.01.T02	MsNF-YB13	1	1	4	1	1	0	3	0	0	0	2	1
MsG0480020531.01.T01	MsNF-YB14	2	1	0	0	1	1	0	3	1	1	3	0
MsG0480020532.01.T01	MsNF-YB15	1	0	4	2	0	1	1	3	0	0	5	0
MsG0480023372.01.T01	MsNF-YB16	1	0	2	3	0	0	0	0	0	0	3	0
MsG0480023477.01.T01	MsNF-YB17	0	0	2	1	2	0	3	0	1	0	0	1
MsG0580029966.01.T01	MsNF-YB18	0	0	12	4	1	0	3	0	0	0	2	2
MsG0580029976.01.T01	MsNF-YB19	1	0	2	1	1	2	1	0	1	1	3	0
MsG0580029978.01.T01	MsNF-YB20	1	1	2	0	5	1	1	0	0	0	4	0
MsG0680031203.01.T01	MsNF-YB21	0	0	4	2	1	1	1	0	0	0	4	1
MsG0780040897.01.T01	MsNF-YB22	0	0	2	3	0	0	0	1	0	1	0	0
MsG0880043949.01.T01	MsNF-YB23	0	1	6	1	2	0	5	0	1	3	3	1
MsG0880046588.01.T01	MsNF-YB24	0	0	2	2	2	0	0	0	0	0	3	1
MsG0880046644.01.T01	MsNF-YB25	1	0	0	2	3	1	3	1	0	0	4	1
MsG0880047027.01.T01	MsNF-YB26	1	1	0	1	1	0	2	1	1	0	3	1
MsG0880047742.01.T01	MsNF-YB27	0	0	0	2	1	1	3	0	0	0	0	0
MsG0880047744.01.T02	MsNF-YB28	0	2	0	4	1	0	2	2	1	0	2	0
