# Supplementary material for: Identification and Characterization of Abiotic Stress–Responsive NF-YB Family Genes in Medicago
Source: Int J Mol Sci. 2022 Jun 21;23(13):6906. doi: 10.3390/ijms23136906 (PMC9266772; doi:10.3390/ijms23136906)
Supplement: Supplementary file 1 [file ijms-23-06906-s001.zip › ijms-1751900-supplementary/Supplementary files/NF-YB-Supplementary file/NF-YB-Supplementary File S3.xlsx]

## Sheet: mannitol-repeat 
				1	2	3	4	1	2	3	4	1	2	3	4	1	2	3	4	1	2	3	4	1	2	3	4	1	2	3	4	1	2	3	4	1	2	3	4	1	2	3	4	1	2	3	4	1	2
4.0 id	Probeset	5.0 id		RT_watered_d2_1	RT_watered_d2_2	RT_watered_d2_3	RT_watered_d2_1	SHT_mannitol_2d_1	SHT_mannitol_2d_2	SHT_mannitol_2d_3	SHT_mannitol_2d_3	SHT_mannitol_3d_1	SHT_mannitol_3d_2	SHT_mannitol_3d_3	SHT_mannitol_3d_3	SHT_mannitol_4d_1	SHT_mannitol_4d_2	SHT_mannitol_4d_3	SHT_mannitol_4d_3	SHT_mannitol_7d_1	SHT_mannitol_7d_2	SHT_mannitol_7d_3	SHT_mannitol_7d_3	SHT_mannitol_10d_1	SHT_mannitol_10d_2	SHT_mannitol_10d_3	SHT_mannitol_10d_3	SHT_mannitol_14d_1	SHT_mannitol_14d_2	SHT_mannitol_14d_3	SHT_mannitol_14d_3	SHT_mannitol_14d_rewatered_1d_1	SHT_mannitol_14d_rewatered_1d_2	SHT_mannitol_14d_rewatered_1d_3	SHT_mannitol_14d_rewatered_1d_3	SHT_watered_2d_1	SHT_watered_2d_2	SHT_watered_2d_3	SHT_watered_2d_3	RT_mannitol_2d_1	RT_mannitol_2d_2	RT_mannitol_2d_3	RT_mannitol_2d_3	RT_mannitol_3d_1	RT_mannitol_3d_2	RT_mannitol_3d_3	RT_mannitol_3d_3	RT_mannitol_4d_1	RT_mannitol_4d_2
Medtr1g039040.1	Mtr.26183.1.S1_at	MtrunA17Chr1g0165041	MtNF-YB4	14.3995	15.6758	14.1122	14.7292	14.8643	16.9833	15.1123	15.6533	16.2459	15.9811	19.4856	17.2375	15.8029	20.3822	18.6604	18.2818	15.154	17.4635	16.3703	16.3293	13.8688	18.9816	15.5382	16.1295	15.9839	16.6505	15.386	16.0068	15.386	16.3526	18.0523	16.597	20.7104	12.5441	19.3043	17.5196	12.5605	14.5277	12.8803	13.3228	16.4013	14.471	19.362	16.7448	14.7306	16.2849
Medtr1g072790.1	Mtr.13328.1.S1_at	MtrunA17Chr1g0185911	MtNF-YB5	331.123	399.809	278.183	336.372	418.914	460.69	420.093	433.232	232.529	325.74	377.831	312.033	172.348	179.801	197.926	183.358	241.177	258.089	187.156	228.807	83.0872	196.304	158.734	146.042	159.326	104.484	114.928	126.246	114.928	387.917	373.573	292.139	380.284	507.135	519.474	468.964	344.56	365.427	363.838	357.942	357.937	245.739	257.756	287.144	294.48	225.276
Medtr1g083070.1	Mtr.36243.1.S1_at	MtrunA17Chr1g0191981	MtNF-YB6	26.7837	21.5222	26.6458	24.9839	9.61305	6.76475	6.48227	7.62002	7.29329	6.9171	6.11551	6.7753	7.21428	6.73959	6.91806	6.95731	7.02895	7.48461	6.19274	6.9021	6.47243	7.47872	7.35263	7.10126	6.12297	6.28327	6.17535	6.19386	6.17535	7.19873	6.38263	6.58557	6.18816	6.40736	6.84824	6.48125	6.76928	23.3977	11.95	14.039	20.2178	22.7256	16.6462	19.8632	13.1507	17.2987
Medtr1g088860.1	Mtr.28326.1.S1_at	MtrunA17Chr1g0195851	MtNF-YB7	238.582	302.321	188.006	242.97	24.1062	23.2853	16.4862	21.2926	20.8049	15.9207	20.5724	19.0993	24.2624	29.5267	23.8019	25.8637	29.4178	23.1778	30.2771	27.6242	88.0426	41.3646	45.4823	58.2965	57.6024	69.5915	69.8368	65.6769	69.8368	19.9303	19.5513	36.4395	18.0314	19.7994	16.7653	18.1987	18.0601	480.022	437.195	311.759	733.841	2628.73	1607.62	1656.73	1292.9	1887.75
Medtr2g056000.1	Mtr.40530.1.S1_s_at	MtrunA17Chr2g0307551	MtNF-YB10	1633.16	1538.4	1685.56	1619.04	1189.6	1211.91	1348.42	1249.98	1551.01	1326.37	1327.12	1401.5	1842.91	1615.58	1649.19	1702.56	1574.97	1595.17	1681.59	1617.24	2117.88	1740.39	1737.33	1865.2	1766.01	1766.77	1932.81	1821.86	1932.81	1457.48	1371.01	1587.1	1434.4	1277.07	1183.75	1298.41	1026.02	1513.25	1463.15	1334.14	1599	2064.62	1731.15	1798.26	1835.83	2269.86
Medtr3g058980.1	Mtr.37614.1.S1_at	MtrunA17Chr3g0102351	MtNF-YB11	1082.59	1286.3	1337.06	1235.32	1760.79	1632.32	1914.97	1769.36	2052.75	1785.97	1677.57	1838.76	1562.9	1319.2	1365.4	1415.83	1055.95	1023.09	1086.69	1055.24	950.542	873.334	868.665	897.514	1001.89	868.708	976.174	948.924	976.174	2042.58	1992.34	1670.36	1869.69	1637.32	1596.8	1701.27	1681.77	1220.21	1135.11	1345.7	1539.53	1258.82	1062.8	1287.05	1239.23	1109.49
Medtr4g052950.1	Mtr.42266.1.S1_at	MtrunA17Chr4g0026311	MtNF-YB12	202.351	256.011	172.289	210.217	207.031	216.218	209.957	211.069	129.398	159.622	173.21	154.077	117.301	114.682	162.574	131.519	200.055	230.572	174.526	201.718	210.845	239.173	187.461	212.493	207.18	164.151	194.862	188.731	194.862	234.281	224.501	217.881	216.147	250.52	244.872	237.18	189.92	187.477	189.372	188.923	197	133.154	169.735	166.63	176.761	130.518
Medtr4g112380.1	Mtr.14243.1.S1_at	MtrunA17Chr4g0062271	MtNF-YB13	241.967	228.296	231.308	233.857	225.249	257.244	272.673	251.722	321.003	255.98	247.84	274.941	342.453	321.295	285.848	316.532	329.474	357.568	312.681	333.241	547.713	396.996	369.691	438.133	435.738	487.398	447.714	456.95	447.714	291.625	300.361	346.567	250.464	238.356	229.434	239.418	206.33	208.122	216.439	210.297	227.047	305.707	267.358	266.704	249.78	366.476
Medtr4g133938.1	Mtr.4407.1.S1_at	MtrunA17Chr4g0076321	MtNF-YB15	179.777	313.584	156.245	216.535	104.557	110.6	85.5274	100.228	518.722	160.818	195.574	291.705	2213.69	2169.18	2155.75	2179.54	2077.02	1556.63	2213.12	1948.92	2904.26	2303.51	2134.95	2447.57	2555.12	2660.05	2774.61	2663.26	2774.61	246.976	208.373	1076.65	251.776	68.3161	69.4998	129.864	37.0118	304.032	224.708	188.584	382.516	2659.22	1160.79	1400.84	1000.73	2763.4
Medtr4g133952.1	Mtr.2632.1.S1_at	MtrunA17Chr4g0076381	MtNF-YB16	6.64836	7.1447	6.74426	6.84577	6.39407	6.05043	7.44442	6.62964	7.26515	7.25712	6.83229	7.11819	6.91404	6.63069	6.2142	6.58631	7.17044	7.05941	6.71685	6.98223	8.23843	6.55141	6.58837	7.12607	7.02764	7.68897	7.5312	7.41594	7.5312	7.72191	8.73403	7.99571	8.59652	6.80279	8.17558	7.8583	6.98955	6.83597	6.5096	6.77837	6.65068	10.7782	10.7271	9.38533	6.64836	19.0761
Medtr5g095740.1	Mtr.39690.1.S1_at	MtrunA17Chr5g0446491	MtNF-YB17	8.73063	8.98321	8.37881	8.69755	101.001	99.5224	117.941	106.155	158.126	77.4538	121.399	118.993	110.641	38.5599	42.1325	63.7778	32.1659	28.1989	22.7402	27.7017	43.505	29.8337	25.4822	32.9403	35.0314	38.232	20.7185	31.3273	20.7185	171.088	72.9968	88.2678	108.404	62.0768	90.0941	86.8583	21.5036	8.39609	6.44655	12.1154	11.9609	34.6112	13.9345	20.1689	10.3346	20.5255
Medtr7g100650.1	Mtr.38058.1.S1_at	MtrunA17Chr7g0263601	MtNF-YB19	857.323	926.619	815.017	866.32	571.167	647.959	599.58	606.235	506.653	574.116	571.001	550.59	352.849	437.176	426.331	405.452	475.254	575.828	598.303	549.795	488.96	517.704	467.122	491.262	487.744	491.314	490.69	489.916	490.69	524.648	569.288	528.209	594.962	631.266	654.038	626.755	410.296	902.09	868.236	726.874	919.874	842.637	895.689	886.067	820.775	778.73
Medtr8g091720.1	Mtr.4282.1.S1_at	MtrunA17Chr8g0382931	MtNF-YB20	13.0568	12.8256	14.4811	13.4545	20.3269	18.418	14.3038	17.6829	16.0409	20.4613	17.6593	18.0538	18.8034	22.5218	17.2846	19.5366	25.2831	30.5598	27.2236	27.6888	14.9391	21.3498	16.9158	17.7349	20.3961	13.4149	18.5662	17.4591	18.5662	57.0259	43.7453	39.7791	37.5419	15.1399	19.4195	24.0338	10.9966	12.5163	7.03672	10.1832	9.90533	11.4386	10.0352	10.4597	7.67885	9.6597
Medtr8g093920.1	Mtr.46490.1.S1_at	MtrunA17Chr8g0384451	MtNF-YB21	6.54685	6.46662	6.31969	6.44439	7.12084	6.81664	8.36745	7.43498	6.96499	6.9132	6.60274	6.82698	5.93533	6.44941	7.06129	6.48201	5.71173	6.85813	6.94396	6.50461	6.11361	6.08132	6.35392	6.18295	6.67628	6.33135	6.70876	6.57213	6.70876	6.24209	7.09864	6.68316	6.85442	7.26802	6.3477	6.82338	6.50453	6.27991	5.96321	6.24922	6.50764	6.14177	6.58452	6.41131	6.08925	6.50365
[truncated: 18 more columns]

## Sheet: mannitol-average
Gene names and their expression level under mannitol treatment.
		Shoot watered 2d	Shoot mannitol 2d	Shoot mannitol 3d	Shoot mannitol 4d	Shoot mannitol 7d	Shoot mannitol 10d	Shoot mannitol 14d	Shoot mannitol 14d rewatered 1d
MtrunA17Chr1g0165041	MtNF-YB4	17.5196	15.6533	17.2375	18.2818	16.3293	16.1295	16.0068	16.597
MtrunA17Chr1g0185911	MtNF-YB5	468.964	433.232	312.033	183.358	228.807	146.042	126.246	292.139
MtrunA17Chr1g0191981	MtNF-YB6	6.48125	7.62002	6.7753	6.95731	6.9021	7.10126	6.19386	6.58557
MtrunA17Chr1g0195851	MtNF-YB7	18.1987	21.2926	19.0993	25.8637	27.6242	58.2965	65.6769	36.4395
MtrunA17Chr2g0307551	MtNF-YB10	1298.41	1249.98	1401.5	1702.56	1617.24	1865.2	1821.86	1587.1
MtrunA17Chr3g0102351	MtNF-YB11	1701.27	1769.36	1838.76	1415.83	1055.24	897.514	948.924	1670.36
MtrunA17Chr4g0026311	MtNF-YB12	237.18	211.069	154.077	131.519	201.718	212.493	188.731	217.881
MtrunA17Chr4g0062271	MtNF-YB13	239.418	251.722	274.941	316.532	333.241	438.133	456.95	346.567
MtrunA17Chr4g0076321	MtNF-YB15	129.864	100.228	291.705	2179.54	1948.92	2447.57	2663.26	1076.65
MtrunA17Chr4g0076381	MtNF-YB16	7.8583	6.62964	7.11819	6.58631	6.98223	7.12607	7.41594	7.99571
MtrunA17Chr5g0446491	MtNF-YB17	86.8583	106.155	118.993	63.7778	27.7017	32.9403	31.3273	88.2678
MtrunA17Chr7g0263601	MtNF-YB19	626.755	606.235	550.59	405.452	549.795	491.262	489.916	528.209
MtrunA17Chr8g0382931	MtNF-YB20	24.0338	17.6829	18.0538	19.5366	27.6888	17.7349	17.4591	39.7791
MtrunA17Chr8g0384451	MtNF-YB21	6.82338	7.43498	6.82698	6.48201	6.50461	6.18295	6.57213	6.68316
		Root watered 2d	Root mannitol 2d	Root mannitol 3d	Root mannitol 4d	Root mannitol 7d	Root mannitol 10d	Root mannitol 14d	Root mannitol 14d rewatered 1d
MtrunA17Chr1g0165041	MtNF-YB4	14.7292	13.3228	16.7448	14.8784	15.2886	15.9516	15.3094	13.9824
MtrunA17Chr1g0185911	MtNF-YB5	336.372	357.942	287.144	251.314	246.252	211.052	184.069	289.134
MtrunA17Chr1g0191981	MtNF-YB6	24.9839	14.039	19.8632	18.0821	26.5533	36.3839	54.8282	43.4648
MtrunA17Chr1g0195851	MtNF-YB7	242.97	311.759	1656.73	1609.06	1490.38	1839.61	1513.43	814.721
MtrunA17Chr2g0307551	MtNF-YB10	1619.04	1334.14	1798.26	2073.45	1809.63	1911.68	1864.88	1822.49
MtrunA17Chr3g0102351	MtNF-YB11	1235.32	1345.7	1287.05	1138.58	799.787	732.157	638.39	959.058
MtrunA17Chr4g0026311	MtNF-YB12	210.217	188.923	166.63	157.274	195.283	198.842	209.706	244.661
MtrunA17Chr4g0062271	MtNF-YB13	233.857	210.297	266.704	325.945	375.776	516.147	760.485	417.84
MtrunA17Chr4g0076321	MtNF-YB15	216.535	188.584	1400.84	1929.64	1321.62	1368.56	1768.91	854.617
MtrunA17Chr4g0076381	MtNF-YB16	6.84577	6.77837	9.38533	14.354	12.3525	10.4864	10.8246	7.71553
MtrunA17Chr5g0446491	MtNF-YB17	8.69755	12.1154	20.1689	13.7818	12.0647	13.4873	16.6356	11.6383
MtrunA17Chr7g0263601	MtNF-YB19	866.32	726.874	886.067	818.372	853.801	951.266	1090.65	905.94
MtrunA17Chr8g0382931	MtNF-YB20	13.4545	10.1832	10.4597	8.94103	9.71048	8.73283	9.70356	11.1739
MtrunA17Chr8g0384451	MtNF-YB21	6.44439	6.24922	6.41131	6.23474	6.31675	6.00943	6.84868	6.80141

## Sheet: nacl-repeat
Gene names and their expression level under NaCl treatment.				1	2	3	4	1	2	3	4	1	2	3	4	1	2	3	4
	Probeset			RT_2ds_Sdl_culture_180mM_NaCl_0h_1	RT_2ds_Sdl_culture_180mM_NaCl_0h_2	RT_2ds_Sdl_culture_180mM_NaCl_0h_3	RT_2ds_Sdl_culture_180mM_NaCl_0h_3	RT_2ds_Sdl_culture_180mM_NaCl_6h_1	RT_2ds_Sdl_culture_180mM_NaCl_6h_2	RT_2ds_Sdl_culture_180mM_NaCl_6h_3	RT_2ds_Sdl_culture_180mM_NaCl_6h_3	RT_2ds_Sdl_culture_180mM_NaCl_24h_1	RT_2ds_Sdl_culture_180mM_NaCl_24h_2	RT_2ds_Sdl_culture_180mM_NaCl_24h_3	RT_2ds_Sdl_culture_180mM_NaCl_24h_3	RT_2ds_Sdl_culture_180mM_NaCl_48h_1	RT_2ds_Sdl_culture_180mM_NaCl_48h_2	RT_2ds_Sdl_culture_180mM_NaCl_48h_3	RT_2ds_Sdl_culture_180mM_NaCl_48h_3		RT_2wks_Sdl_Hydroponic_200mM_NaCl_0h_1	RT_2wks_Sdl_Hydroponic_200mM_NaCl_1h_1	RT_2wks_Sdl_Hydroponic_200mM_NaCl_2h_1	RT_2wks_Sdl_Hydroponic_200mM_NaCl_5h_1	RT_2wks_Sdl_Hydroponic_200mM_NaCl_10h_1	RT_2wks_Sdl_Hydroponic_200mM_NaCl_24h_1
Medtr1g039040.1	Mtr.26183.1.S1_at	MtNF-YB4	MtrunA17Chr1g0165041	17.606	19.6226	18.5785	0.680156	18.2357	16.4554	15.9073	16.8661	19.9594	16.0381	16.6026	17.5334	14.9694	18.2553	18.2503	17.1583	MtNF-YB6	14.1317	13.3243	14.7539	17.3627	16.9797	14.6339
Medtr1g072790.1	Mtr.13328.1.S1_at	MtNF-YB5	MtrunA17Chr1g0185911	146.452	231.404	256.849	43.4109	113.934	99.4734	109.39	107.599	113.859	169.524	62.0038	115.129	66.9772	67.127	72.2069	68.7704	MtNF-YB9	304.984	260.503	139.488	124.027	178.506	143.274
Medtr1g083070.1	Mtr.36243.1.S1_at	MtNF-YB6	MtrunA17Chr1g0191981	7.34701	8.18139	8.02393	0.335844	7.52412	7.99721	6.38287	7.3014	7.08687	7.18203	6.49038	6.91976	7.2428	7.17764	7.34199	7.25414	MtNF-YB11	7.20273	7.63039	7.25391	7.50496	7.1794	7.27591
Medtr1g088860.1	Mtr.28326.1.S1_at	MtNF-YB7	MtrunA17Chr1g0195851	13.855	18.4734	12.0103	2.46256	17.884	18.1757	22.9439	19.6679	10.6012	21.9012	10.5641	14.3555	18.6854	16.8913	15.2069	16.9279	MtNF-YB12	34.4672	27.4923	73.0514	168.627	70.9714	47.9312
Medtr2g056000.1	Mtr.40530.1.S1_s_at	MtNF-YB10	MtrunA17Chr2g0307551	1416.36	1675.27	1716.33	124.196	2551.66	2416.55	2523.64	2497.28	3005.28	2297.25	1842.83	2381.79	2215.58	2073.34	2725.61	2338.18	MtNF-YB19	1707.64	1998.75	2040.51	2707.03	2608.27	3022.93
Medtr3g058980.1	Mtr.37614.1.S1_at	MtNF-YB11	MtrunA17Chr3g0102351	762.473	794.271	703.53	33.2631	1274.66	1265.56	1295.42	1278.55	1403.14	1471.25	1499.36	1457.92	2280.87	1860.25	1731.38	1957.5	MtNF-YB31	829.127	1221.67	1868.57	1500.31	1247.89	1566.39
Medtr4g052950.1	Mtr.42266.1.S1_at	MtNF-YB12	MtrunA17Chr4g0026311	100.334	209.74	182.352	42.5387	93.8039	79.5732	117.635	97.004	96.4232	124.076	55.978	92.1591	86.0518	64.2081	125.384	91.8813	MtNF-YB40	194.873	135.956	73.54	54.2908	67.9851	62.5326
Medtr4g112380.1	Mtr.14243.1.S1_at	MtNF-YB13	MtrunA17Chr4g0062271	147.375	230.639	175.656	30.7216	424.656	285.104	343.276	351.012	401.133	213.45	263.734	292.772	210.361	153.918	451.168	271.816	MtNF-YB61	177.397	342.585	347.647	357.092	330.948	285.709
Medtr4g133938.1	Mtr.4407.1.S1_at	MtNF-YB15	MtrunA17Chr4g0076321	171.322	148.996	182.952	12.5071	225.479	271.017	274.809	257.102	194.841	251.689	94.4831	180.338	295.226	287.697	388.956	323.96	MtNF-YB64	205.695	229.036	720.108	1111.41	774.029	511.386
Medtr4g133952.1	Mtr.2632.1.S1_at	MtNF-YB16	MtrunA17Chr4g0076381	7.52237	7.86014	6.87609	0.362296	10.7285	13.617	18.5244	14.29	8.17614	8.44293	7.83531	8.15146	9.35883	7.8208	10.5964	9.25868	MtNF-YB65	6.98818	7.10784	6.96051	7.00769	6.68763	7.19801
Medtr5g095740.1	Mtr.39690.1.S1_at	MtNF-YB17	MtrunA17Chr5g0446491	25.098	43.0912	24.0284	8.23467	57.8819	32.2026	33.6664	41.2503	62.4462	42.9122	50.8952	52.0845	128.625	55.5562	164.993	116.391	MtNF-YB70	13.9467	24.1438	77.7269	80.6743	50.5609	48.7895
Medtr7g100650.1	Mtr.38058.1.S1_at	MtNF-YB19	MtrunA17Chr7g0263601	842.511	1130.42	1194.18	142.128	1413.69	1256.67	1386.04	1352.13	1262.16	903.292	706.248	957.233	1063.21	807.086	1171.56	1013.95	MtNF-YB78	785.197	825.951	739.698	834.564	822.627	890.734
Medtr8g091720.1	Mtr.4282.1.S1_at	MtNF-YB20	MtrunA17Chr8g0382931	17.9275	13.422	14.6236	1.73542	11.8682	11.1842	12.3207	11.791	7.33029	10.7575	6.72234	8.27004	10.0639	11.9272	7.57027	9.85379	MtNF-YB89	8.05556	8.26948	7.67023	8.96025	6.42675	9.45089
Medtr8g093920.1	Mtr.46490.1.S1_at	MtNF-YB21	MtrunA17Chr8g0384451	6.94327	8.05233	8.413	0.573064	6.67815	6.13879	8.12962	6.98219	6.8725	8.26034	8.34178	7.82487	6.82475	6.69807	6.48892	6.67058	MtNF-YB92	5.92	6.6242	6.64595	5.76485	6.60383	6.55124

## Sheet: nacl-culture-average
Gene names and their expression level under NaCl treatment.
		Root culture NaCl 0h	Root culture NaCl 6h	Root culture NaCl 24h	Root culture NaCl 48h	Root hydroponic NaCl 0h	Root hydroponic NaCl 1h	Root hydroponic NaCl 2h	Root hydroponic NaCl 5h	Root hydroponic NaCl 10h	Root hydroponic NaCl 24h
MtrunA17Chr1g0165041	MtNF-YB4	0.680156	16.8661	17.5334	17.1583	14.1317	13.3243	14.7539	17.3627	16.9797	14.6339
MtrunA17Chr1g0185911	MtNF-YB5	43.4109	107.599	115.129	68.7704	304.984	260.503	139.488	124.027	178.506	143.274
MtrunA17Chr1g0191981	MtNF-YB6	0.335844	7.3014	6.91976	7.25414	7.20273	7.63039	7.25391	7.50496	7.1794	7.27591
MtrunA17Chr1g0195851	MtNF-YB7	2.46256	19.6679	14.3555	16.9279	34.4672	27.4923	73.0514	168.627	70.9714	47.9312
MtrunA17Chr2g0307551	MtNF-YB10	124.196	2497.28	2381.79	2338.18	1707.64	1998.75	2040.51	2707.03	2608.27	3022.93
MtrunA17Chr3g0102351	MtNF-YB11	33.2631	1278.55	1457.92	1957.5	829.127	1221.67	1868.57	1500.31	1247.89	1566.39
MtrunA17Chr4g0026311	MtNF-YB12	42.5387	97.004	92.1591	91.8813	194.873	135.956	73.54	54.2908	67.9851	62.5326
MtrunA17Chr4g0062271	MtNF-YB13	30.7216	351.012	292.772	271.816	177.397	342.585	347.647	357.092	330.948	285.709
MtrunA17Chr4g0076321	MtNF-YB15	12.5071	257.102	180.338	323.96	205.695	229.036	720.108	1111.41	774.029	511.386
MtrunA17Chr4g0076381	MtNF-YB16	0.362296	14.29	8.15146	9.25868	6.98818	7.10784	6.96051	7.00769	6.68763	7.19801
MtrunA17Chr5g0446491	MtNF-YB17	8.23467	41.2503	52.0845	116.391	13.9467	24.1438	77.7269	80.6743	50.5609	48.7895
MtrunA17Chr7g0263601	MtNF-YB19	142.128	1352.13	957.233	1013.95	785.197	825.951	739.698	834.564	822.627	890.734
MtrunA17Chr8g0382931	MtNF-YB20	1.73542	11.791	8.27004	9.85379	8.05556	8.26948	7.67023	8.96025	6.42675	9.45089
MtrunA17Chr8g0384451	MtNF-YB21	0.573064	6.98219	7.82487	6.67058	5.92	6.6242	6.64595	5.76485	6.60383	6.55124
		Root hydroponic NaCl 0h	Root hydroponic NaCl 1h	Root hydroponic NaCl 2h	Root hydroponic NaCl 5h	Root hydroponic NaCl 10h	Root hydroponic NaCl 24h
MtrunA17Chr1g0165041	MtNF-YB4	14.1317	13.3243	14.7539	17.3627	16.9797	14.6339
MtrunA17Chr1g0185911	MtNF-YB5	304.984	260.503	139.488	124.027	178.506	143.274
MtrunA17Chr1g0191981	MtNF-YB6	7.20273	7.63039	7.25391	7.50496	7.1794	7.27591
MtrunA17Chr1g0195851	MtNF-YB7	34.4672	27.4923	73.0514	168.627	70.9714	47.9312
MtrunA17Chr2g0307551	MtNF-YB10	1707.64	1998.75	2040.51	2707.03	2608.27	3022.93
MtrunA17Chr3g0102351	MtNF-YB11	829.127	1221.67	1868.57	1500.31	1247.89	1566.39
MtrunA17Chr4g0026311	MtNF-YB12	194.873	135.956	73.54	54.2908	67.9851	62.5326
MtrunA17Chr4g0062271	MtNF-YB13	177.397	342.585	347.647	357.092	330.948	285.709
MtrunA17Chr4g0076321	MtNF-YB15	205.695	229.036	720.108	1111.41	774.029	511.386
MtrunA17Chr4g0076381	MtNF-YB16	6.98818	7.10784	6.96051	7.00769	6.68763	7.19801
MtrunA17Chr5g0446491	MtNF-YB17	13.9467	24.1438	77.7269	80.6743	50.5609	48.7895
MtrunA17Chr7g0263601	MtNF-YB19	785.197	825.951	739.698	834.564	822.627	890.734
MtrunA17Chr8g0382931	MtNF-YB20	8.05556	8.26948	7.67023	8.96025	6.42675	9.45089
MtrunA17Chr8g0384451	MtNF-YB21	5.92	6.6242	6.64595	5.76485	6.60383	6.55124

## Sheet: tissue-repeat
Gene names and their expression level in various tissues.
	5.0 id	4.0 id	Probeset	Root_1	Root_2	Root_3	Root	Stem_1	Stem_2	Stem_3	Stem	Leaf_1	Leaf_2	Leaf_3	Leaf	Flower_1	Flower_2	Flower_3	Flower	Pod_1	Pod_2	Pod_3	Pod	Seed_24dap_1	Seed_24dap_2	Seed_24dap_3	Seed
MtNF-YB4	MtrunA17Chr1g0165041	Medtr1g039040.1	Mtr.26183.1.S1_at	14.6697	15.9653	16.7107	15.7819	16.3313	18.1355	16.8269	17.0979	21.624	17.3274	16.3891	18.4468	17.6392	16.5622	17.0624	17.0879	13.3342	15.5507	16.238	15.041	18.5884	25.7755	17.5938	20.6526
MtNF-YB5	MtrunA17Chr1g0185911	Medtr1g072790.1	Mtr.13328.1.S1_at	302.175	292.878	321.168	305.407	756.561	850.202	910.831	839.198	303.459	242.84	214.55	253.616	880.793	963.354	917.381	920.509	1159.81	1211.9	1162.73	1178.15	47.1905	94.4347	104.153	81.9261
MtNF-YB6	MtrunA17Chr1g0191981	Medtr1g083070.1	Mtr.36243.1.S1_at	32.5297	36.7033	26.3007	31.8446	8.10442	8.25297	6.78439	7.71393	8.31117	6.87734	7.66678	7.61843	6.4705	8.38946	8.40368	7.75455	8.39796	7.53406	12.1808	9.37094	7.85326	7.98915	6.73421	7.52554
MtNF-YB7	MtrunA17Chr1g0195851	Medtr1g088860.1	Mtr.28326.1.S1_at	154.541	130.601	159.442	148.195	14.6748	16.2661	19.1405	16.6938	17.3287	13.2209	18.206	16.2519	45.6768	44.7065	33.8673	41.4169	19.8793	22.6528	32.1631	24.8984	12.7262	14.6786	17.4958	14.9669
MtNF-YB10	MtrunA17Chr2g0307551	Medtr2g056000.1	Mtr.40530.1.S1_s_at	1850.65	1715.66	1790.2	1785.5	1180.45	1260.88	1076.37	1172.57	1255.26	1474.64	1479.3	1403.07	1722.14	2086.45	2138.19	1982.26	1498.72	1461.12	1477.98	1479.27	2494.36	2493.08	2417.32	2468.25
MtNF-YB11	MtrunA17Chr3g0102351	Medtr3g058980.1	Mtr.37614.1.S1_at	1342.47	1800.91	1502.16	1548.51	1423.84	1254.9	1647.46	1442.07	1802.63	2204.32	2334.42	2113.79	1178.5	1289.42	1299.98	1255.97	1027.84	842.531	925.303	931.891	189.486	216.469	339.862	248.606
MtNF-YB12	MtrunA17Chr4g0026311	Medtr4g052950.1	Mtr.42266.1.S1_at	237.028	160.161	175.289	190.826	315.564	322.021	371.21	336.265	152.327	156.012	150.117	152.819	351.388	535.458	471.954	452.933	700.954	760.465	666.948	709.456	421.208	413.787	379.407	404.801
MtNF-YB13	MtrunA17Chr4g0062271	Medtr4g112380.1	Mtr.14243.1.S1_at	308.733	280.519	260.243	283.165	246.309	344.382	273.152	287.948	262.216	343.023	349.458	318.232	265.087	341.587	286.751	297.808	207.482	144.062	215.939	189.161	193.18	329.691	220.055	247.642
MtNF-YB15	MtrunA17Chr4g0076321	Medtr4g133938.1	Mtr.4407.1.S1_at	453.158	421.946	490.959	455.354	171.252	98.8492	122.204	130.768	25.4385	28.0464	26.6973	26.7274	426.639	465.302	447.495	446.479	73.0129	51.2316	47.9773	57.4073	58.2533	40.2494	27.3812	41.9613
MtNF-YB16	MtrunA17Chr4g0076381	Medtr4g133952.1	Mtr.2632.1.S1_at	6.68237	6.01977	7.53488	6.74567	7.95009	5.95904	6.62699	6.84537	6.41191	6.54376	5.94815	6.30127	7.30718	7.38819	6.13721	6.94419	56.0359	23.0838	13.8963	31.0053	90.3575	684.701	488.464	421.174
MtNF-YB17	MtrunA17Chr5g0446491	Medtr5g095740.1	Mtr.39690.1.S1_at	14.3416	18.1717	17.4296	16.6476	54.8237	33.7078	32.4746	40.3354	150.631	222.632	160.196	177.82	17.5801	33.9865	25.6415	25.736	25.8037	21.592	24.381	23.9256	7.74579	6.98411	7.90497	7.54496
MtNF-YB19	MtrunA17Chr7g0263601	Medtr7g100650.1	Mtr.38058.1.S1_at	824.415	829.989	802.782	819.062	715.513	809.628	852.461	792.534	243.983	213.698	237.866	231.849	1090.4	1216.38	961.926	1089.57	893.892	904.265	900.091	899.416	911.862	908.929	790.497	870.429
MtNF-YB20	MtrunA17Chr8g0382931	Medtr8g091720.1	Mtr.4282.1.S1_at	11.4568	13.6087	13.0484	12.7046	27.3516	34.3332	47.5042	36.3963	10.6745	8.69471	10.0205	9.79657	38.5991	45.1852	43.6559	42.4801	15.0198	14.0691	12.1091	13.7327	10.0354	11.4365	11.0159	10.8293
MtNF-YB21	MtrunA17Chr8g0384451	Medtr8g093920.1	Mtr.46490.1.S1_at	7.31728	5.91217	7.55577	6.92841	7.22251	7.1074	6.89222	7.07404	7.12399	6.96546	7.8665	7.31865	8.17487	7.04492	8.05462	7.75814	6.21394	7.30943	6.16529	6.56289	6.46335	5.77458	7.27469	6.50421

## Sheet: tissue-average
Gene names and their expression level in various tissues.
		Root	Stem	Leaf	Flower	Pod	Seed
MtrunA17Chr1g0165041	MtNF-YB4	15.7819	17.0979	18.4468	17.0879	15.041	20.6526
MtrunA17Chr1g0185911	MtNF-YB5	305.407	839.198	253.616	920.509	1178.15	81.9261
MtrunA17Chr1g0191981	MtNF-YB6	31.8446	7.71393	7.61843	7.75455	9.37094	7.52554
MtrunA17Chr1g0195851	MtNF-YB7	148.195	16.6938	16.2519	41.4169	24.8984	14.9669
MtrunA17Chr2g0307551	MtNF-YB10	1785.5	1172.57	1403.07	1982.26	1479.27	2468.25
MtrunA17Chr3g0102351	MtNF-YB11	1548.51	1442.07	2113.79	1255.97	931.891	248.606
MtrunA17Chr4g0026311	MtNF-YB12	190.826	336.265	152.819	452.933	709.456	404.801
MtrunA17Chr4g0062271	MtNF-YB13	283.165	287.948	318.232	297.808	189.161	247.642
MtrunA17Chr4g0076321	MtNF-YB15	455.354	130.768	26.7274	446.479	57.4073	41.9613
MtrunA17Chr4g0076381	MtNF-YB16	6.74567	6.84537	6.30127	6.94419	31.0053	421.174
MtrunA17Chr5g0446491	MtNF-YB17	16.6476	40.3354	177.82	25.736	23.9256	7.54496
MtrunA17Chr7g0263601	MtNF-YB19	819.062	792.534	231.849	1089.57	899.416	870.429
MtrunA17Chr8g0382931	MtNF-YB20	12.7046	36.3963	9.79657	42.4801	13.7327	10.8293
MtrunA17Chr8g0384451	MtNF-YB21	6.92841	7.07404	7.31865	7.75814	6.56289	6.50421
