# Supplementary material for: Identification and Characterization of Abiotic Stress–Responsive NF-YB Family Genes in Medicago
Source: Int J Mol Sci. 2022 Jun 21;23(13):6906. doi: 10.3390/ijms23136906 (PMC9266772; doi:10.3390/ijms23136906)
Supplement: Supplementary file 1 [file ijms-23-06906-s001.zip › ijms-1751900-supplementary/Supplementary files/NF-YB-Supplementary file/NF-YB-Supplementary File S4.xlsx]

## Sheet: drought-repeat
Gene names and their expression level under drought treatment.
GeneID	Gene Name	control_1	control_2	control_3	mannitol_1h_1	mannitol_1h_2	mannitol_1h_3	mannitol_3h_1	mannitol_3h_2	mannitol_3h_3	mannitol_6h_1	mannitol_6h_2	mannitol_6h_3	mannitol_12h_1	mannitol_12h_2	mannitol_12h_3	mannitol_24h_1	mannitol_24h_2	mannitol_24h_3
MsG0180001010.01.T01	MsNF-YB1	0	0	0	0	0	0	0	0	0	0	0	0	0	0	0	0	0	0
MsG0180001011.01.T01	MsNF-YB2	0	0	0	0	0	0	0	0	0	0	0	0	0	0	0	0	0	0
MsG0180001031.01.T01	MsNF-YB3	0.35995	0	0.732628	2.24776	1.1471	0.36083	0.849791	0	0	0.909856	0.942203	0.363977	0.845509	1.70892	1.28475	0	1.93329	1.38207
MsG0180001571.01.T01	MsNF-YB4	0	0	0	0	0	0	0	0	0	0	0	0	0	0	0	0	0	0
MsG0180003209.01.T01	MsNF-YB5	0	0	0	0	0.444935	0	0.497544	0.468102	0	0.441142	0	0	0	0	0	0	0	0
MsG0180004009.01.T01	MsNF-YB6	8.93291	15.8314	5.63282	16.6597	12.3336	7.71969	18.7163	9.26841	10.1957	7.73637	10.0789	9.25255	5.23222	5.18719	5.35633	5.07066	2.12682	4.05792
MsG0180004588.01.T01	MsNF-YB7	0	0	0	0	0	0	0	0	0	0	0.466245	0	0	0	0	0	0	0
MsG0180004726.01.T01	MsNF-YB8	0	0	0	0	0	0	0	0	0	0	0	0	0	0	0	0	0	0
MsG0180004882.01.T01	MsNF-YB9	0	0	0	0.613281	1.75968	0.47847	1.5218	1.22447	1.4758	0.469603	0	1.2802	0.246139	0.244021	0	0	0	0
MsG0280007510.01.T01	MsNF-YB10	10.1386	9.29519	8.27554	8.6636	6.48568	8.28801	4.96153	5.68614	12.069	1.07173	2.49713	4.09036	1.9661	2.22763	3.63199	1.60116	3.13967	3.66877
MsG0280009235.01.T01	MsNF-YB11	29.6496	35.368	32.8949	50.5938	57.7318	51.7384	75.0225	59.5545	60.3508	77.1248	65.8179	65.2542	66.8221	85.9473	101.818	87.5148	86.3173	103.379
MsG0380014538.01.T01	MsNF-YB12	24.0861	9.97234	29.0644	42.9303	26.9827	36.4532	52.0805	28.8728	36.4082	23.7801	23.9152	29.6711	22.7711	26.3773	49.0763	12.8445	19.4866	29.9396
MsG0380014546.01.T02	MsNF-YB13	0	0	0	0	0	0	0	0	0	0	0	0	0	0	0	0	0	0
MsG0480020531.01.T01	MsNF-YB14	0	1.66496	3.19269	3.15372	2.03301	2.93105	0.622099	2.13886	4.9269	0.335947	0.695781	3.29701	0	0.698276	1.89748	1.20457	0.357879	0.862514
MsG0480020532.01.T01	MsNF-YB15	3.30848	8.33714	1.53722	6.07384	5.87315	2.05272	2.99529	2.40292	5.08331	2.26453	3.01505	1.76383	2.37388	0.672413	1.46177	0.386651	1.03387	0.553713
MsG0480023372.01.T01	MsNF-YB16	0.453447	0.219741	0	0.92495	1.78878	0.351672	0.615784	0.235239	3.94795	0	0	0.483486	0	0.230395	0	0	0	0
MsG0480023477.01.T02	MsNF-YB17	0	0	0	0	0	0	0	0	0	0	0	0	0	0	0	0	0	0
MsG0580029966.01.T01	MsNF-YB18	20.4712	9.31916	21.6172	56.6259	28.7539	21.1687	103.338	42.802	19.0624	31.845	32.663	33.7333	27.0241	29.9434	67.4924	23.924	29.7238	30.3677
MsG0580029976.01.T01	MsNF-YB19	0	0.230261	0	0	0	0	0.215011	0.739501	0.4867	0	0	0.253316	0	0.241425	0	0	0	0.397613
MsG0580029978.01.T01	MsNF-YB20	0	0	0	0	0	0	7.68e-05	0	0	0	0	0	0	0	0	0	0	0
MsG0680031203.01.T01	MsNF-YB21	0	0	0	0	0	0	0	0.579276	0	0	0	0	0.572274	0	0	0	0	0
MsG0780040897.01.T01	MsNF-YB22	2.71308	3.10048	2.72812	3.59309	4.91204	3.58016	3.95933	4.0334	5.30914	2.57366	3.44421	4.23127	2.73944	2.09863	3.71239	1.94027	1.81373	2.30421
MsG0880043949.01.T01	MsNF-YB23	0	0	0	0	0	0	0	0	0	0	0	0	0	0	0	0	0	0
MsG0880046588.01.T01	MsNF-YB24	6.99945	9.51583	2.96238	12.6218	15.9321	12.4575	18.1025	14.4686	10.1554	13.2621	16.7747	6.66685	10.9229	14.0834	7.43616	8.89166	11.4962	6.97189
MsG0880046644.01.T01	MsNF-YB25	7.2608	7.12781	4.63157	18.1832	19.8458	31.7777	25.5541	22.2022	27.9846	11.0818	20.8227	14.7808	11.0309	15.3816	13.2026	13.3337	9.21225	10.8318
MsG0880047027.01.T01	MsNF-YB26	0	0.332992	0	0	0.338835	0	0.31105	0.356477	1.40769	0	0.34789	0.732668	0	0	0	0	0	0
MsG0880047742.01.T01	MsNF-YB27	0	2.21185	2.65087	2.66007	4.50132	4.29835	2.36125	4.39742	21.3722	2.55025	3.30115	17.7284	0.668349	2.31909	10.8032	1.14302	2.37715	8.45726
MsG0880047744.01.T01	MsNF-YB28	0	0.202285	0	0.425736	0	0	0.188955	0.649655	0	0.297418	0.422671	0	0	0	0.336927	0	0	0

## Sheet: drought-average
Gene names and their expression level under drought treatment.
Gene Name	0h	1h	3h	6h	12h	24h
MsNF-YB1	0	0	0	0	0	0
MsNF-YB2	0	0	0	0	0	0
MsNF-YB3	0.484176	1.25189	0.849791	0.738679	1.27973	1.74955
MsNF-YB4	0	0	0	0	0	0
MsNF-YB5	0	0.444935	0.477916	0.441142	0	0
MsNF-YB6	10.1324	12.2377	12.7268	9.0226	5.25858	3.7518
MsNF-YB7	0	0	0	0.466245	0	0
MsNF-YB8	0	0	0	0	0	0
MsNF-YB9	0	0.950478	1.40736	1.01	0.244727	0
MsNF-YB10	9.23643	7.81243	7.57221	2.55307	2.60857	2.8032
MsNF-YB11	32.6375	53.3546	64.9759	69.399	84.8625	92.4038
MsNF-YB12	21.0409	35.4554	39.1205	25.7888	32.7416	20.7569
MsNF-YB13	0	0	0	0	0	0
MsNF-YB14	2.17421	2.70593	2.56262	1.44291	1.09801	0.80832
MsNF-YB15	4.39428	4.66657	3.49384	2.3478	1.50269	0.658079
MsNF-YB16	0.297643	1.0218	1.59966	0.483486	0.230395	0
MsNF-YB17	0	0	0	0	0	0
MsNF-YB18	17.1359	35.5162	55.0674	32.7471	41.4866	28.0052
MsNF-YB19	0.230261	0	0.480404	0.0844387	0.241425	0.397613
MsNF-YB20	0	0	7.68e-05	0	0	0
MsNF-YB21	0	0	0.193092	0	0.572274	0
MsNF-YB22	2.84723	4.02843	4.43395	3.41638	2.85015	2.0194
MsNF-YB23	0	0	0	0	0	0
MsNF-YB24	6.49255	13.6705	14.2422	12.2345	10.8141	9.1199
MsNF-YB25	6.34006	23.2689	25.2469	15.5618	13.205	11.1259
MsNF-YB26	0.332992	0.338835	0.691738	0.604409	0	0
MsNF-YB27	2.35819	3.81991	9.37695	7.85994	4.59688	3.99248
MsNF-YB28	0.202285	0.425736	0.496088	0.38092	0.336927	0

## Sheet: NaCl-repeat
Gene names and their expression level under NaCl treatment.
Gene Name	GeneID	control_1	control_2	control_3	NaCl_1h_1	NaCl_1h_3	NaCl_1h_2	NaCl_3h_1	NaCl_3h_2	NaCl_3h_3	NaCl_6h_1	NaCl_6h_2	NaCl_6h_3	NaCl_12h_3	NaCl_12h_2	NaCl_12h_1	NaCl_24h_1	NaCl_24h_3	NaCl_24h_2
MsNF-YB1	MsG0180001010.01.T01	0	0	0	0	0	0	0	0	0	0	0	0	0	0	0	0	0	0
MsNF-YB2	MsG0180001011.01.T01	0	0	0	0	0	0	0	0	0	0	0	0	0	0	0	0	0	0
MsNF-YB3	MsG0180001031.01.T01	0.35995	0	0.732628	0.272355	0.957179	0.25218	0.45402	0	0.489765	0	0.780829	0.803893	0	0.957532	0	0.598439	0	0.533455
MsNF-YB4	MsG0180001571.01.T01	0	0	0	0	0	0	0	0	0	0	0	0	0	0	0	0	0	0
MsNF-YB5	MsG0180003209.01.T01	0	0	0	1.05641	0	0	0.440262	0.509918	0	0	1.00956	0.846283	0.911316	0.547393	0.428847	0.514886	0	1.55187
MsNF-YB6	MsG0180004009.01.T01	8.93291	15.8314	5.63282	11.3549	14.0559	5.25687	8.21906	7.2117	6.71678	12.0697	5.99677	8.13882	8.76425	15.1737	6.79294	5.53429	4.73015	4.38957
MsNF-YB7	MsG0180004588.01.T01	0	0	0	0	0	0	0	0	0	0	0	0	0	0	0	0	0	0
MsNF-YB8	MsG0180004726.01.T01	0	0	0	0	0	0	0	0	0	0	0	0	0	0	0	0	0	0
MsNF-YB9	MsG0180004882.01.T01	0	0	0	0	0.578262	1.30157	0	0	1.95135	0	0.537345	0	0	0	0	0.548104	0	0
MsNF-YB10	MsG0280007510.01.T01	10.1386	9.29519	8.27554	13.1532	8.20721	12.1789	6.68496	2.78734	7.78817	2.48136	1.8395	5.14	1.93724	0.664932	3.64652	3.12722	2.41828	3.77019
MsNF-YB11	MsG0280009235.01.T01	29.6496	35.368	32.8949	53.8497	48.8467	49.2427	56.198	56.0671	45.2168	87.7769	58.9044	82.3559	94.2514	105.847	146.879	112.576	119.092	110.269
MsNF-YB12	MsG0380014538.01.T01	24.0861	9.97234	29.0644	27.9256	24.6272	52.728	22.8199	39.6455	48.9868	27.7641	27.2105	47.5934	37.0801	39.7218	46.0124	59.2469	65.6278	67.2991
MsNF-YB13	MsG0380014546.01.T02	0	0	0	0	0	0	0	0	0	0	0	0	0	0	0	0	0	0
MsNF-YB14	MsG0480020531.01.T01	0	1.66496	3.19269	0.402247	0.995863	4.09695	1.34111	1.94161	2.53171	2.07416	0	3.54462	0.347001	0.416861	3.26584	0.392105	0.909644	0
MsNF-YB15	MsG0480020532.01.T01	3.30848	8.33714	1.53722	3.48614	5.11455	2.15193	3.22859	2.61758	1.04483	1.99734	1.85085	2.17213	2.67319	0.401422	1.88693	0.755166	1.45992	0.379346
MsNF-YB16	MsG0480023372.01.T01	0.453447	0.219741	0	0.530884	1.09528	0.491559	0.221248	0.512506	1.19334	0	0	0.425289	0	0	0	0	0	0.519916
MsNF-YB17	MsG0480023477.01.T02	0	0	0	0	0	0	0	0	0	0	0	0	0	0	0	0	0	0
MsNF-YB18	MsG0580029966.01.T01	20.4712	9.31916	21.6172	27.2355	26.9713	60.8594	38.4404	59.5967	54.8537	52.4303	50.6671	67.4911	78.0029	98.9755	62.2096	115.045	67.339	104.202
MsNF-YB19	MsG0580029976.01.T01	0	0.230261	0	0	0	0	0	0	0.250093	0	0	0	0	0	0	0	0	0
MsNF-YB20	MsG0580029978.01.T01	0	0	0	0	0	0	0	0	0	0	0	0	0	0	0	0	0	0
MsNF-YB21	MsG0680031203.01.T01	0	0	0	0	0	0	0	0	0	0	0	0	0	0	0	0.637171	0.492724	0
MsNF-YB22	MsG0780040897.01.T01	2.71308	3.10048	2.72812	3.46085	4.0298	3.24839	2.92417	4.16487	5.66937	3.8299	3.44329	4.40558	4.17156	4.66748	4.88839	3.83573	2.93044	3.06434
MsNF-YB23	MsG0880043949.01.T01	0	0	0	0	0	0	0	0	0	0	0	0	0	0	0	0	0	0
MsNF-YB24	MsG0880046588.01.T01	6.99945	9.51583	2.96238	12.6942	14.0051	12.0432	18.2734	11.3624	11.4864	14.0061	14.3664	13.7315	14.4417	16.635	13.0185	12.9779	6.98928	16.5637
MsNF-YB25	MsG0880046644.01.T01	7.2608	7.12781	4.63157	17.312	21.826	25.8939	14.7679	16.5829	28.5626	18.2327	10.5911	32.9727	17.2051	16.5823	25.2023	13.6287	20.799	17.0127
MsNF-YB26	MsG0880047027.01.T01	0	0.332992	0	0	0	0.37245	0	0	0.361673	0.345694	0.384408	0	0	0	0	0	0	0
MsNF-YB27	MsG0880047742.01.T01	0	2.21185	2.65087	3.05355	3.77992	3.5342	2.86331	5.8957	17.846	4.59243	4.01244	19.5695	1.31708	1.58225	7.43752	4.46485	8.05622	1.86904
MsNF-YB28	MsG0880047744.01.T01	0	0.202285	0	0.244356	0.596201	0	0	0	0	0	0	0	0	0.506467	0	0	0	0.239307

## Sheet: NaCl-average
Gene names and their expression level under NaCl treatment.
Gene Name	0h	1h	3h	6h	12h	24h
MsNF-YB1	0	0	0	0	0	0
MsNF-YB2	0	0	0	0	0	0
MsNF-YB3	0.484176	0.493905	0.465935	0.788517	0.957532	0.576778
MsNF-YB4	0	0	0	0	0	0
MsNF-YB5	0	1.05641	0.463481	0.900708	0.629185	1.20621
MsNF-YB6	10.1324	10.2225	7.38251	8.73508	10.2436	4.88467
MsNF-YB7	0	0	0	0	0	0
MsNF-YB8	0	0	0	0	0	0
MsNF-YB9	0	0.819366	1.95135	0.537345	0	0.548104
MsNF-YB10	9.23643	11.1798	5.75349	3.15362	2.0829	3.10523
MsNF-YB11	32.6375	50.6464	52.494	76.3457	115.659	113.979
MsNF-YB12	21.0409	35.0936	37.1507	34.1893	40.9381	64.0579
MsNF-YB13	0	0	0	0	0	0
MsNF-YB14	2.17421	1.83169	1.93814	2.56432	1.34323	0.737131
MsNF-YB15	4.39428	3.58421	2.297	2.00677	1.65385	0.864812
MsNF-YB16	0.297643	0.705908	0.642364	0.141763	0	0.519916
MsNF-YB17	0	0	0	0	0	0
MsNF-YB18	17.1359	38.3554	50.9636	56.8628	79.7294	95.5284
MsNF-YB19	0.230261	0	0.0833643	0	0	0
MsNF-YB20	0	0	0	0	0	0
MsNF-YB21	0	0	0	0	0	0.589022
MsNF-YB22	2.84723	3.57968	4.2528	3.89293	4.57581	3.27684
MsNF-YB23	0	0	0	0	0	0
MsNF-YB24	6.49255	12.9142	13.7074	14.0347	14.6984	12.1769
MsNF-YB25	6.34006	21.6773	19.9711	20.5988	19.6632	17.1468
MsNF-YB26	0.332992	0.37245	0.361673	0.371504	0	0
MsNF-YB27	2.35819	3.45589	8.86835	9.39146	3.44562	4.7967
MsNF-YB28	0.202285	0.361638	0	0	0.506467	0.239307

## Sheet: tissue
Gene names and their expression level in various tissues.
ContigID		Root	E-Stem	PE-Stem	Leaf	Flower	Nodule
contig_6209	MsNF-YB1	0.666667	1	1	0.1	1.66667	0
contig_18310	MsNF-YB2	7.66667	11.3333	5.33333	2.33333	8.33333	3.66667
contig_62090	MsNF-YB3	8.33333	5	6	1.66667	5.33333	3
contig_53001	MsNF-YB4	0.666667	2.66667	2.33333	2	1.33333	0.333333
contig_53001	MsNF-YB5	0.666667	2.66667	2.33333	2	1.33333	0.333333
contig_18310	MsNF-YB6	7.66667	11.3333	5.33333	2.33333	8.33333	3.66667
contig_90847	MsNF-YB7	1.33333	0.11	0.05	0.06	0.12	0.09
contig_61198	MsNF-YB8	1	0.16	1	0.19	0.14	25.6667
contig_11908	MsNF-YB9	8.33333	0.16	0.09	0.13	0.07	2.33333
contig_59740	MsNF-YB10	8	5	26.3333	0.666667	0.333333	42.3333
contig_33854	MsNF-YB11	20.6667	18	15	18.6667	16.3333	17
contig_57181	MsNF-YB12	1.66667	2.33333	2.33333	3	2	0.333333
contig_68703	MsNF-YB13	5.66667	0.08	0.18	0.16	0.19	1.66667
contig_6485	MsNF-YB14	6	12.6667	4.66667	2	3	5.33333
contig_6485	MsNF-YB15	6	12.6667	4.66667	2	3	5.33333
contig_55156	MsNF-YB16	1	1.33333	1.66667	0.666667	2	0.08
contig_53001	MsNF-YB17	0.666667	2.66667	2.33333	2	1.33333	0.333333
contig_53001	MsNF-YB18	0.666667	2.66667	2.33333	2	1.33333	0.333333
contig_61198	MsNF-YB19	1	0.08	1	0.17	0.09	25.6667
contig_13378	MsNF-YB20	3	3.66667	14.6667	2	3.33333	1.66667
contig_53001	MsNF-YB21	0.666667	2.66667	2.33333	2	1.33333	0.333333
contig_56706	MsNF-YB22	17.6667	7.33333	8.33333	10	12.3333	15
contig_53001	MsNF-YB23	0.666667	2.66667	2.33333	2	1.33333	0.333333
contig_55445	MsNF-YB24	4.66667	9	10	2.33333	2.33333	1.66667
contig_34536	MsNF-YB25	7.33333	6.66667	4.66667	7.33333	12	6.66667
contig_61198	MsNF-YB26	1	0.08	1	0.19	0.17	25.6667
contig_13378	MsNF-YB27	3	3.66667	14.6667	2	3.33333	1.66667
contig_53001	MsNF-YB28	0.666667	2.66667	2.33333	2	1.33333	0.333333
