# Supplementary material for: Identification and Characterization of Abiotic Stress–Responsive NF-YB Family Genes in Medicago
Source: Int J Mol Sci. 2022 Jun 21;23(13):6906. doi: 10.3390/ijms23136906 (PMC9266772; doi:10.3390/ijms23136906)
Supplement: Supplementary file 1 [file ijms-23-06906-s001.zip › ijms-1751900-supplementary/Supplementary files/NF-YB-Supplementary file/NF-YB-Supplementary File S5.xlsx]

## Sheet: Mt
Original data for RT-qPCR of NF-YB genes from M. truncatula.
Sample Name	Target Name	Tm1	Tm2	Tm3	MTP	Ct Mean	CT		△CT	△△CT	Number	2^-△△CT	average	Standard errors
CK1.1	MtNF-YB7	79.8576			N	31.0898	30.6166	21.0411	9.57554	-0.435769	1	1.35263	1.10252	0.503336
NaCl1.1	MtNF-YB7	79.8576			N	31.3655	31.2432	22.3679	8.87536	-1.13595	1	2.19763	1.64626	0.465907
NaCl3.1	MtNF-YB7	79.9897			N	27.7001	27.7734	21.0007	6.77269	-3.23862	1	9.43892	9.6006	0.635423
NaCl6.1	MtNF-YB7	79.9897			N	29.2202	29.4327	24.1265	5.30624	-4.70507	1	26.0836	19.4359	8.73381
NaCl12.1	MtNF-YB7	80.1218			N	27.8491	27.803	20.3059	7.49718	-2.51413	1	5.71253	6.08963	0.889138
NaCl24.1	MtNF-YB7	80.1218			N	28.3578	28.3502	20.5984	7.75183	-2.25948	1	4.78818	5.14557	0.731718
NaCl48.1	MtNF-YB7	80.518			N	32.7298	28.9668	25.7312	3.23561	-6.7757	1	109.569	37.5362	19.5445
CK1.1	MtNF-YB7	79.8576			N	31.0898	30.6166	21.0411	9.57554	-0.435769	1	1.35263	1.10252	0.503336
Mannitol1.1	MtNF-YB7	80.1218			N	30.2534	30.4891	20.8094	9.67965	-0.331657	1	1.25846	1.67362	0.319491
Mannitol3.1	MtNF-YB7	80.1218			N	28.7861	28.7108	22.2056	6.50516	-3.50615	1	11.3621	10.3515	1.26477
Mannitol6.1	MtNF-YB7	80.1218			N	27.2851	27.4106	20.9263	6.48428	-3.52703	1	11.5277	11.8792	1.19639
Mannitol12.1	MtNF-YB7	80.1218			N	27.524	27.632	20.3558	7.27625	-2.73506	1	6.65788	8.10923	1.10941
Mannitol24.1	MtNF-YB7	79.9897			N	30.033	30.0684	22.4796	7.58874	-2.42257	1	5.36127	6.49192	2.27399
Mannitol48.1	MtNF-YB7	79.9897			N	28.7514	28.7565	20.876	7.88055	-2.13076	1	4.37947	9.72116	5.1635
CK1.1	MtNF-YB10	82.7631			N	23.9017	23.9281	21.0411	2.88706	-0.508838	1	1.4229	1.04124	0.291782
NaCl1.1	MtNF-YB10	82.7631			N	27.011	27.2579	22.3679	4.89002	1.49412	1	0.354998	0.399823	0.0597578
NaCl3.1	MtNF-YB10	82.8951			N	24.0333	24.2249	21.0007	3.22413	-0.171771	1	1.12644	1.02581	0.226966
NaCl6.1	MtNF-YB10	84.2158			N	29.2437	28.9231	24.1265	4.79657	1.40067	1	0.378753	0.92281	0.635606
NaCl12.1	MtNF-YB10	82.8951			N	23.6761	23.7728	20.3059	3.4669	0.0710037	1	0.951975	1.11051	0.137611
NaCl24.1	MtNF-YB10	82.8951			N	24.6459	24.557	20.5984	3.95861	0.562712	1	0.677028	0.735761	0.120915
NaCl48.1	MtNF-YB10	82.8951			N	31.0453	31.157	25.7312	5.42582	2.02992	1	0.244868	0.588866	0.331555
CK1.1	MtNF-YB10	82.7631			N	23.9017	23.9281	21.0411	2.88706	-0.508838	1	1.4229	1.04124	0.291782
Mannitol1.1	MtNF-YB10	83.0272			N	23.6186	23.6867	20.8094	2.8773	-0.518596	1	1.43256	0.914675	0.631294
Mannitol3.1	MtNF-YB10	82.8951			N	25.8949	25.9562	22.2056	3.75058	0.35468	1	0.782043	1.63489	0.852835
Mannitol6.1	MtNF-YB10	83.0272			N	23.1126	23.3839	20.9263	2.45756	-0.938342	1	1.91633	2.13574	0.171529
Mannitol12.1	MtNF-YB10	83.0272			N	22.7738	22.8122	20.3558	2.45642	-0.939475	1	1.91783	2.12512	0.209276
Mannitol24.1	MtNF-YB10	82.8951			N	25.9655	26.1191	22.4796	3.63947	0.243575	1	0.84465	1.47684	0.567555
Mannitol48.1	MtNF-YB10	82.7631			N	24.7072	24.9694	20.876	4.09341	0.69751	1	0.616635	0.6598	0.186817
CK1.1	MtNF-YB13	81.9707			N	26.3792	26.54	21.0411	5.49898	0.107766	1	0.928024	1.01007	0.145858
NaCl1.1	MtNF-YB13	81.9707			N	27.2747	27.5292	22.3679	5.1613	-0.229915	1	1.17277	1.34976	0.140489
NaCl3.1	MtNF-YB13	82.1028			N	25.9441	26.043	21.0007	5.04226	-0.348957	1	1.27364	1.36511	0.127282
NaCl6.1	MtNF-YB13	82.1028			N	28.8656	29.0215	24.1265	4.89501	-0.4962	1	1.41049	1.37803	0.108779
NaCl12.1	MtNF-YB13	82.2348			N	25.584	25.6186	20.3059	5.31276	-0.0784507	1	1.05588	1.04345	0.0275872
NaCl24.1	MtNF-YB13	82.1028			N	26.1094	26.0621	20.5984	5.46367	0.072453	1	0.95102	0.965634	0.0775662
NaCl48.1	MtNF-YB13	82.1028			N	30.8093	30.7874	25.7312	5.05625	-0.334959	1	1.26134	1.31	0.325684
CK1.1	MtNF-YB13	81.9707			N	26.3792	26.54	21.0411	5.49898	0.107766	1	0.928024	1.01007	0.145858
Mannitol1.1	MtNF-YB13	81.9707			N	25.5331	25.5591	20.8094	4.74963	-0.641582	1	1.56004	1.44334	0.222217
Mannitol3.1	MtNF-YB13	82.1028			N	26.5792	26.7182	22.2056	4.51263	-0.87858	1	1.83856	1.92156	0.237166
Mannitol6.1	MtNF-YB13	82.1028			N	25.2179	25.2641	20.9263	4.33779	-1.05342	1	2.07545	1.98401	0.0454415
Mannitol12.1	MtNF-YB13	82.2348			N	25.0272	25.1962	20.3558	4.84041	-0.550802	1	1.4649	1.79625	0.257653
Mannitol24.1	MtNF-YB13	82.1028			N	27.2013	27.185	22.4796	4.70538	-0.685834	1	1.60863	1.57155	0.146895
Mannitol48.1	MtNF-YB13	82.1028			N	26.5265	26.5104	20.876	5.63444	0.243224	1	0.844855	0.958306	0.164548
CK1.1	MtNF-YB15	77.2241			N	28.4459	28.2903	20.6465	7.64378	-0.113245	1	1.08166	1.00465	0.0963308
NaCl1.1	MtNF-YB15	77.4883			N	28.3967	28.4195	22.2994	6.12016	-1.63687	1	3.10989	2.44654	0.435555
NaCl3.1	MtNF-YB15	77.6205			N	23.9271	23.8817	20.7409	3.14083	-4.61619	1	24.5252	34.9414	13.3653
NaCl6.1	MtNF-YB15	77.4883			N	25.8291	25.9117	23.4757	2.43598	-5.32105	1	39.9756	29.0665	13.2733
NaCl12.1	MtNF-YB15	77.6205			N	23.1597	23.2041	20.0348	3.16933	-4.5877	1	24.0456	22.769	2.83773
NaCl24.1	MtNF-YB15	77.4883			N	24.2377	24.2467	20.157	4.08973	-3.66729	1	12.7047	13.2768	0.676365
NaCl48.1	MtNF-YB15	77.3562			N	27.9685	28.0969	25.8624	2.23442	-5.52261	1	45.9696	33.9266	18.6614
CK1.1	MtNF-YB15	77.2241			N	28.4459	28.2903	20.6465	7.64378	-0.113245	1	1.08166	1.00465	0.0963308
Mannitol1.1	MtNF-YB15	77.6205			N	27.8729	27.8856	20.2447	7.64093	-0.116097	1	1.0838	2.25653	1.2101
Mannitol3.1	MtNF-YB15	77.6205			N	25.5572	25.3832	21.8273	3.55588	-4.20114	1	18.3937	15.1341	2.99435
Mannitol6.1	MtNF-YB15	77.4883			N	23.5565	23.6271	20.455	3.17208	-4.58495	1	23.9997	23.5639	1.80255
Mannitol12.1	MtNF-YB15	77.6205			N	23.2002	23.2487	20.3298	2.91899	-4.83804	1	28.6019	29.2905	3.35367
Mannitol24.1	MtNF-YB15	77.6205			N	25.7212	25.7343	22.5151	3.21929	-4.53774	1	23.2271	20.8842	3.38926
Mannitol48.1	MtNF-YB15	77.4883			N	25.2579	25.2775	20.7633	4.5142	-3.24282	1	9.46643	15.0982	5.93699
CK1.1	MtNF-YB16	61.3691			N		33.49	20.6465	12.8435	-0.818562	1	1.76365	1.09019	0.649415
NaCl3.1	MtNF-YB16	78.149			N	31.6236	31.5453	20.7409	10.8045	-2.85761	1	7.24813	18.1313	15.9527
NaCl1.1	MtNF-YB16	78.149			N	35.3247	37.472	22.2994	15.1726	1.51055	1	0.350978	0.779956	0.58789
NaCl6.1	MtNF-YB16	84.0946			N	34.4767	37.1904	23.4757	13.7147	0.0525945	1	0.964201	6.56135	7.15096
NaCl12.1	MtNF-YB16	78.149			N	31.6322	32.382	20.0348	12.3473	-1.3148	1	2.48769	4.46764	1.90128
NaCl24.1	MtNF-YB16	61.237			N	32.5314	33.0895	20.157	12.9325	-0.729619	1	1.6582	2.29169	0.941897
NaCl48.1	MtNF-YB16	61.8976			N		32.5543	25.8624	6.69183	-6.97024	1	125.387	55.0473	51.8983
CK1.1	MtNF-YB16	61.3691			N		33.49	20.6465	12.8435	-0.818562	1	1.76365	1.09019	0.649415
Mannitol1.1	MtNF-YB16	61.3691			N	34.1291	34.1291	20.2447	13.8844	0.222354	1	0.857166	2.10011	1.27644
Mannitol3.1	MtNF-YB16	78.0168			N	36.1207	32.3944	21.8273	10.5671	-3.095	1	8.54451	5.61017	3.14199
Mannitol6.1	MtNF-YB16	77.7526			N	30.8887	30.9778	20.455	10.5228	-3.13931	1	8.81101	7.17816	2.00158
Mannitol12.1	MtNF-YB16	78.149			N	30.6851	30.8233	20.3298	10.4935	-3.16853	1	8.99131	7.86713	1.42133
Mannitol24.1	MtNF-YB16	78.149			N	34.8338	33.4042	22.5151	10.8892	-2.7729	1	6.83482	3.28548	2.00299
Mannitol48.1	MtNF-YB16	61.5012			N	35.8981	35.8981	20.7633	15.1348	1.47268	1	0.360312	0.453871	0.281301
CK1.1	MtNF-YB17	83.1697			N	26.1371	26.3205	20.6465	5.674	-0.163998	1	1.12039	1.02471	0.219243
NaCl1.1	MtNF-YB17	83.6982			N	30.2557	30.5001	22.2994	8.20073	2.36273	1	0.194423	0.164989	0.0359416
NaCl3.1	MtNF-YB17	83.3018			N	26.0961	26.1535	20.7409	5.41266	-0.425341	1	1.34289	0.992139	0.318252
NaCl6.1	MtNF-YB17	83.5661			N	33.0923	33.2135	23.4757	9.73782	3.89982	1	0.066994	0.585641	0.520916
NaCl12.1	MtNF-YB17	83.3018			N	27.2189	27.3049	20.0348	7.27012	1.43212	1	0.370585	0.422491	0.0354319
NaCl24.1	MtNF-YB17	83.5661			N	29.5246	29.3878	20.157	9.23084	3.39284	1	0.0952034	0.0923556	0.0169106
NaCl48.1	MtNF-YB17	83.434			N	36.0863	34.2785	25.8624	8.41605	2.57805	1	0.167467	0.124955	0.072522
CK1.1	MtNF-YB17	83.1697			N	26.1371	26.3205	20.6465	5.674	-0.163998	1	1.12039	1.02471	0.219243
Mannitol1.1	MtNF-YB17	83.1697			N	26.687	26.5039	20.2447	6.25924	0.421241	1	0.746782	0.379649	0.264478
Mannitol3.1	MtNF-YB17	83.3018			N	28.2216	28.2974	21.8273	6.47014	0.632142	1	0.645218	1.74388	1.06948
Mannitol6.1	MtNF-YB17	83.3018			N	25.5066	25.515	20.455	5.06001	-0.777993	1	1.71474	1.62871	0.110885
Mannitol12.1	MtNF-YB17	83.434			N	26.0791	26.0358	20.3298	5.70606	-0.131938	1	1.09576	1.00413	0.0918955
Mannitol24.1	MtNF-YB17	83.434			N	30.617	30.2645	22.5151	7.74943	1.91143	1	0.26583	0.294675	0.0848953
Mannitol48.1	MtNF-YB17	83.434			N	29.7924	29.5299	20.7633	8.76661	2.92861	1	0.131341	0.103405	0.0474774

## Sheet: Ms
Original data for RT-qPCR of NF-YB genes from M. sativa.
Sample Name	Target Name	Tm1	Tm2	Tm3	MTP	Ct Mean	CT		△CT	△△CT	Number	2^-△△CT	average	standard errors
CK1.1	MsNF-YB9	79.7854			N	30.6218	30.9828	20.1163	10.8665	0.421424	1	0.746687	1.02973	0.257837
NaCl1.1	MsNF-YB9	80.0485			N	28.4532	28.6747	20.4225	8.25223	-2.19283	1	4.57202	4.10285	1.23162
NaCl3.1	MsNF-YB9	80.0485			N	29.258	29.2859	20.5958	8.69004	-1.75502	1	3.37531	2.94866	0.540449
NaCl6.1	MsNF-YB9	80.0485			N	29.6893	29.9705	20.2928	9.67777	-0.767287	1	1.70207	3.08599	1.41629
NaCl12.1	MsNF-YB9	80.0485			N	29.2045	28.9087	20.5076	8.40119	-2.04387	1	4.12351	2.73116	0.85037
NaCl24.1	MsNF-YB9	80.1801			N	31.7377	31.5956	20.9753	10.6202	0.175183	1	0.885655	1.13373	0.451165
NaCl48.1	MsNF-YB9	80.0485			N	31.3239	31.6288	20.5141	11.1146	0.66957	1	0.628694	0.666035	0.243252
CK1.1	MsNF-YB9	79.7854			N	30.6218	30.9828	20.1163	10.8665	0.421424	1	0.746687	1.02973	0.257837
Mannitol1.1	MsNF-YB9	79.917			N	29.7896	29.7913	20.5142	9.27706	-1.168	1	2.247	1.91368	0.350043
Mannitol3.1	MsNF-YB9	80.1801			N	30.3494	30.2955	21.3951	8.90039	-1.54467	1	2.91736	2.12795	0.485515
Mannitol6.1	MsNF-YB9	80.1801			N	29.8811	29.8634	21.3299	8.5335	-1.91156	1	3.76216	2.99035	1.41231
Mannitol12.1	MsNF-YB9	80.1801			N	30.1407	30.1659	20.6749	9.49099	-0.954068	1	1.93733	1.93713	0.231481
Mannitol24.1	MsNF-YB9	80.1801			N	29.9786	30.077	20.4761	9.6009	-0.844161	1	1.79522	2.2824	0.764868
Mannitol48.1	MsNF-YB9	80.0485			N	29.6596	29.0882	20.5128	8.57546	-1.8696	1	3.65431	2.26626	0.713629
CK1.1	MsNF-YB11	82.4166			N	26.0115	26.1357	20.1163	6.01934	0.459354	1	0.727312	1.02496	0.228796
NaCl1.1	MsNF-YB11	82.6797			N	25.8681	26.0037	20.4225	5.58116	0.0211785	1	0.985427	0.851641	0.171283
NaCl3.1	MsNF-YB11	82.8112			N	25.6886	25.797	20.5958	5.20118	-0.358805	1	1.28236	1.51364	0.17778
NaCl6.1	MsNF-YB11	82.9428			N	28.2817	28.0629	20.2928	7.77013	2.21015	1	0.216112	0.324104	0.143427
NaCl12.1	MsNF-YB11	82.8112			N	25.8418	25.9829	20.5076	5.47534	-0.0846431	1	1.06043	0.969779	0.181246
NaCl24.1	MsNF-YB11	82.8112			N	27.9927	28.0055	20.9753	7.03017	1.47019	1	0.360935	0.378084	0.0525336
NaCl48.1	MsNF-YB11	82.8112			N	28.3471	28.3982	20.5141	7.88403	2.32405	1	0.199706	0.209393	0.0327611
CK1.1	MsNF-YB11	82.4166			N	26.0115	26.1357	20.1163	6.01934	0.459354	1	0.727312	1.02496	0.228796
Mannitol1.1	MsNF-YB11	82.6797			N	26.2286	26.1565	20.5142	5.64228	0.0823014	1	0.94455	0.747211	0.14437
Mannitol3.1	MsNF-YB11	82.8112			N	27.8891	27.8494	21.3951	6.45429	0.894307	1	0.538005	1.34051	0.876236
Mannitol6.1	MsNF-YB11	82.8112			N	27.6381	27.8859	21.3299	6.55598	0.995996	1	0.50139	0.996548	0.811148
Mannitol12.1	MsNF-YB11	82.8112			N	26.1271	26.1635	20.6749	5.48862	-0.0713603	1	1.05071	1.6672	0.636334
Mannitol24.1	MsNF-YB11	82.8112			N	24.4745	24.4834	20.4761	4.00727	-1.55271	1	2.93369	2.44773	0.400289
Mannitol48.1	MsNF-YB11	82.6797			N	24.609	24.7287	20.5128	4.21592	-1.34407	1	2.53866	2.04012	0.407176
CK1.1	MsNF-YB27	78.3383			N	27.0247	27.0528	20.1163	6.9365	0.0718047	1	0.951447	1.01354	0.165285
NaCl1.1	MsNF-YB27	78.2068			N	25.6127	25.6191	20.4225	5.19659	-1.6681	1	3.17797	2.59584	0.4507
NaCl3.1	MsNF-YB27	78.4699			N	24.1212	24.0824	20.5958	3.48662	-3.37808	1	10.3969	9.34534	0.607755
NaCl6.1	MsNF-YB27	78.6014			N	23.3693	23.3607	20.2928	3.06798	-3.79672	1	13.8971	11.6973	1.88381
NaCl12.1	MsNF-YB27	78.4699			N	23.7665	23.8537	20.5076	3.34614	-3.51855	1	11.4601	10.4787	1.24821
NaCl24.1	MsNF-YB27	78.4699			N	25.3596	25.2834	20.9753	4.30806	-2.55664	1	5.88334	5.46067	0.531708
NaCl48.1	MsNF-YB27	78.3383			N	25.2035	25.2526	20.5141	4.73849	-2.1262	1	4.36565	4.59674	0.185755
CK1.1	MsNF-YB27	78.3383			N	27.0247	27.0528	20.1163	6.9365	0.0718047	1	0.951447	1.01354	0.165285
Mannitol1.1	MsNF-YB27	77.9436			N	26.5401	26.5545	20.5142	6.04029	-0.824399	1	1.7708	1.60883	0.199198
Mannitol3.1	MsNF-YB27	78.4699			N	24.6083	24.6558	21.3951	3.26064	-3.60405	1	12.1598	10.1601	1.18669
Mannitol6.1	MsNF-YB27	78.3383			N	24.1608	24.3747	21.3299	3.04486	-3.81983	1	14.1216	11.4096	5.8487
Mannitol12.1	MsNF-YB27	78.4699			N	23.337	23.371	20.6749	2.69614	-4.16856	1	17.9829	18.7936	1.20615
Mannitol24.1	MsNF-YB27	78.2068			N	24.0584	24.1496	20.4761	3.67346	-3.19124	1	9.13393	9.93761	1.0835
Mannitol48.1	MsNF-YB27	78.2068			N	25.0811	24.7985	20.5128	4.28576	-2.57893	1	5.97495	4.38012	1.1945
CK1.1	MsNF-YB28	80.7063			N	32.0052	33.1863	20.1163	13.07	1.30554	1	0.404569	1.10806	0.481233
NaCl1.1	MsNF-YB28	80.7063			N	31.1069	31.0457	20.4225	10.6232	-1.14128	1	2.20577	2.02236	0.287952
NaCl3.1	MsNF-YB28	80.7063			N	30.1007	30.2241	20.5958	9.62829	-2.13618	1	4.39596	4.09756	0.908593
NaCl6.1	MsNF-YB28	80.8379			N	29.9421	30.0733	20.2928	9.78058	-1.98389	1	3.95559	4.96284	0.842536
NaCl12.1	MsNF-YB28	80.8379			N	30.4904	30.6921	20.5076	10.1845	-1.57996	1	2.98962	2.87483	0.589501
NaCl24.1	MsNF-YB28	80.7063			N	31.5116	30.5856	20.9753	9.61029	-2.15418	1	4.45115	3.2565	1.42277
NaCl48.1	MsNF-YB28	80.7063			N	31.6571	32.223	20.5141	11.7088	-0.0556516	1	1.03933	1.44023	0.409771
CK1.1	MsNF-YB28	80.7063			N	32.0052	33.1863	20.1163	13.07	1.30554	1	0.404569	1.10806	0.481233
Mannitol1.1	MsNF-YB28	80.5748			Y	31.0727	31.2423	20.5142	10.7281	-1.03641	1	2.05112	1.9142	0.462612
Mannitol3.1	MsNF-YB28	80.7063			N	30.5174	30.5912	21.3951	9.19611	-2.56836	1	5.93135	4.1353	1.46744
Mannitol6.1	MsNF-YB28	80.7063			N	30.329	30.2748	21.3299	8.94492	-2.81955	1	7.05942	4.2007	2.63212
Mannitol12.1	MsNF-YB28	80.8379			N	30.5484	30.7503	20.6749	10.0754	-1.68907	1	3.22449	3.8786	0.593131
Mannitol24.1	MsNF-YB28	80.8379			N	31.0507	31.0901	20.4761	10.614	-1.1505	1	2.2199	2.85951	0.728205
Mannitol48.1	MsNF-YB28	80.8379			N	31.6076	32.1438	20.5128	11.631	-0.13345	1	1.09691	1.6958	0.667714
CK1.1	MsNF-YB18	81.493			N	24.4673	24.4761	20.1163	4.35976	0.150207	1	0.901121	1.03885	0.291117
NaCl1.1	MsNF-YB18	81.6245			N	25.0105	25.059	20.4225	4.63644	0.426887	1	0.743865	0.692886	0.072931
NaCl3.1	MsNF-YB18	81.7561			N	24.0902	24.2066	20.5958	3.61079	-0.598771	1	1.51443	1.49369	0.107239
NaCl6.1	MsNF-YB18	81.7561			N	24.3255	24.4399	20.2928	4.14718	-0.0623764	1	1.04418	1.30876	0.204772
NaCl12.1	MsNF-YB18	81.7561			N	25.589	25.6109	20.5076	5.10334	0.893787	1	0.5382	0.507305	0.0182088
NaCl24.1	MsNF-YB18	81.7561			N	26.5304	26.5985	20.9753	5.62322	1.41366	1	0.375358	0.384537	0.0239773
NaCl48.1	MsNF-YB18	81.6245			N	26.2712	26.1946	20.5141	5.68049	1.47093	1	0.360749	0.320605	0.0357798
CK1.1	MsNF-YB18	81.493			N	24.4673	24.4761	20.1163	4.35976	0.150207	1	0.901121	1.03885	0.291117
Mannitol1.1	MsNF-YB18	81.6245			N	25.5755	25.6423	20.5142	5.12811	0.918548	1	0.529041	0.484007	0.0685785
Mannitol3.1	MsNF-YB18	81.7561			N	24.9321	25.1315	21.3951	3.73635	-0.473206	1	1.38819	1.45354	0.201574
Mannitol6.1	MsNF-YB18	81.7561			N	25.0244	25.0693	21.3299	3.73941	-0.470145	1	1.38525	1.03238	0.494064
Mannitol12.1	MsNF-YB18	81.7561			N	24.8606	24.9908	20.6749	4.3159	0.106344	1	0.928939	1.01656	0.0582114
Mannitol24.1	MsNF-YB18	81.6245			N	25.3806	25.3803	20.4761	4.90421	0.694648	1	0.61786	0.583501	0.0402669
Mannitol48.1	MsNF-YB18	81.6245			N	25.8584	25.9048	20.5128	5.39207	1.18251	1	0.440585	0.374726	0.0355816

## Sheet: tissues
Original data for RT-qPCR of NF-YB genes from M. sativa and M. truncatula in various tissues.
Sample Name	Target Name	Tm1	Tm2	Tm3	MTP	Ct Mean	CT		△	△△	2^-△△	Number	average	standard errors
F1	MsNF-YB11	82.8021			N	33.6574	34.2558	23.7043	10.5515	0.437026	0.738656	1	1.06349	0.40585
L1	MsNF-YB11	82.276			N	24.2025	24.2181	18.3812	5.83684	-4.27761	19.395	1	19.4374	1.24872
R1	MsNF-YB11	82.8021			N	24.5147	24.3851	18.9361	5.44904	-4.66541	25.3763	1	14.9221	8.27221
S1	MsNF-YB11	82.539			N	26.88	26.749	20.2625	6.48651	-3.62794	12.3628	1	21.3967	7.32678
F1	MsNF-YB18	82.0129			N	31.0276	31.2626	23.7043	7.55828	-0.356515	1.28033	1	1.43348	0.270375
L1	MsNF-YB18	81.7499			N	23.6097	23.6498	18.3812	5.26857	-2.64623	6.26029	1	5.95744	0.45763
R1	MsNF-YB18	82.0129			N	26.6832	26.7419	18.9361	7.80585	-0.108951	1.07844	1	1.00676	0.117822
S1	MsNF-YB18	81.8814			N	27.3674	27.3744	20.2625	7.11197	-0.802825	1.74451	1	2.75742	1.01884
F1	MsNF-YB27	78.7249			N	32.156	32.4633	23.7043	8.759	-0.321887	1.24996	1	1.4966	0.323733
L1	MsNF-YB27	78.0672			N	27.3021	27.4601	18.3812	9.07888	-0.00200969	1.00139	1	1.00745	0.120165
R1	MsNF-YB27	78.3303			N	25.5164	25.492	18.9361	6.55591	-2.52498	5.75567	1	5.71915	0.160294
S1	MsNF-YB27	78.4618			N	27.8671	27.6591	20.2625	7.39667	-1.68422	3.21367	1	3.21175	1.50546
F1	MsNF-YB28	81.6184			N	33.7644	32.4795	23.7043	8.77524	-2.01323	4.03686	1	1.59329	1.13282
L1	MsNF-YB28	80.5662			N	29.1373	29.3048	18.3812	10.9236	0.135103	0.910605	1	1.00433	0.0944813
R1	MsNF-YB28	81.0923			N	28.1068	28.2656	18.9361	9.32951	-1.45896	2.74911	1	1.87558	1.20964
S1	MsNF-YB28	81.0923			N	30.8899	31.5846	20.2625	11.3221	0.533664	0.690798	1	2.00954	0.885162
F1	MsNF-YB9	80.1716			N	34.3163	33.5859	23.7043	9.88157	-2.07193	4.20449	1	2.92452	1.71028
L1	MsNF-YB9	79.9086			N	30.3916	30.2025	18.3812	11.8212	-0.132253	1.096	1	1.03702	0.271132
R1	MsNF-YB9	80.0401			N	25.9872	26.1751	18.9361	7.23909	-4.71441	26.2529	1	28.502	2.49017
S1	MsNF-YB9	79.9086			N	31.5059	31.3489	20.2625	11.0864	-0.867076	1.82396	1	1.66382	1.04591
F1	MtNF-YB10	82.8021			N	23.6191	23.7552	22.0866	1.66857	-0.679178	1.60123	1	2.27641	0.583818
L1	MtNF-YB10	82.9336			N	22.9337	22.9063	21.5897	1.3166	-1.03115	2.04365	1	2.12133	0.148849
R1	MtNF-YB10	82.8021			N	22.3819	22.4131	21.5212	0.891949	-1.4558	2.74309	1	1.98208	0.675593
S1	MtNF-YB10	82.8021			N	22.337	22.4996	20.2293	2.27029	-0.0774605	1.05516	1	1.00085	0.0414347
F1	MtNF-YB13	82.0129			N	27.0762	27.2745	22.0866	5.18784	-0.22466	1.1685	1	1.54525	0.243699
L1	MtNF-YB13	82.1445			N	26.1212	25.92	21.5897	4.3303	-1.0822	2.11726	1	2.033	0.263137
R1	MtNF-YB13	82.0129			N	26.273	26.424	21.5212	4.90283	-0.509666	1.42372	1	1.35857	0.150414
S1	MtNF-YB13	82.1445			N	25.5256	25.6683	20.2293	5.43899	0.0264877	0.981808	1	1.00542	0.106341
F1	MtNF-YB15	77.6727			N	26.6782	26.8728	22.0866	4.7862	-2.17727	4.52297	1	4.63448	0.725598
L1	MtNF-YB15	77.8042			N	28.7384	28.9371	21.5897	7.34736	0.383895	0.766366	1	0.823694	0.149678
R1	MtNF-YB15	77.6727			N	27.1876	27.0583	21.5212	5.53715	-1.42631	2.68759	1	2.32016	0.227248
S1	MtNF-YB15	77.6727			N	26.758	26.8848	20.2293	6.65548	-0.307987	1.23798	1	1.01385	0.165075
F1	MtNF-YB16	78.1988			N	33.0218	32.2297	22.0866	10.1431	-3.47728	11.1369	1	7.72747	2.50823
L1	MtNF-YB16	84.2489			N	35.5124	37.2353	21.5897	15.6456	2.02523	0.245666	1	1.26402	0.755222
R1	MtNF-YB16	79.1194			N	34.314	32.4826	21.5212	10.9614	-2.65897	6.31583	1	3.77635	2.02271
S1	MtNF-YB16	78.0672			N	32.5219	31.6441	20.2293	11.4147	-2.20566	4.61285	1	3.48379	1.81786
F1	MtNF-YB17	83.3282			N	28.1017	28.0912	22.0866	6.00452	-0.0857134	1.06121	1	1.39543	0.395072
L1	MtNF-YB17	83.3282			N	25.0331	25.0915	21.5897	3.50178	-2.58845	6.01451	1	6.11395	0.258317
R1	MtNF-YB17	83.0651			N	27.2896	27.087	21.5212	5.56581	-0.524421	1.43836	1	1.01957	0.211134
S1	MtNF-YB17	83.3282			N	25.6231	25.7544	20.2293	5.52507	-0.565158	1.47955	1	1.21765	0.192027
F1	MtNF-YB7	80.3031			N	30.2548	31.4252	22.0866	9.33855	-1.78397	3.44373	1	11.2058	3.73296
L1	MtNF-YB7	80.5662			N	32.9129	32.1402	21.5897	10.5504	-0.57208	1.48667	1	1.06393	0.317448
R1	MtNF-YB7	79.9086			N	28.3677	28.2128	21.5212	6.69163	-4.43089	21.5691	1	16.1923	3.49316
S1	MtNF-YB7	80.1716			N	30.4338	30.8347	20.2293	10.6053	-0.517179	1.43115	1	1.7435	0.273156
