# Supplementary material for: Identification and Characterization of Abiotic Stress–Responsive NF-YB Family Genes in Medicago
Source: Int J Mol Sci. 2022 Jun 21;23(13):6906. doi: 10.3390/ijms23136906 (PMC9266772; doi:10.3390/ijms23136906)
Supplement: Supplementary file 1 [file ijms-23-06906-s001.zip › ijms-1751900-supplementary/Supplementary files/NF-YB-Supplementary file/NF-YB-Table S1.xlsx]

## Sheet: Mt、Ms
			Table S1 List of primers used in this research
			Gene	Forward primer/ Reverse primer（5’-3’）
			MtActin	TGATGATGTTTGTTGGGCTTTGG
				ATGTTGATGTTGATGTTGTTGTTACC
			MtNF-YB7	TCACTTCCTCGGCAACCAATG
				AGCACTACTTCCAACACCTAACC
			MtNF-YB10	TACCTCCAGATGTGCGTGTTG
				CTGCTCTGCTAATGCTTGTTCC
			MtNF-YB13	AGGAGATGTTACCGCAAGATGTTC
				GCACCTGTAGAGCCTTCAATACG
			MtNF-YB15	ACTACACTTGGCTTTGAAGAATATGC
				CTACCTTCCTGCTCCTTATTACTACC
			MtNF-YB16	CCCACAGTTTCATATCGGTCATC
				AGCCTCCAGCAGCATTAGC
			MtNF-YB17	AGCAGAATAATGAAGAAGGCGTTAC
				GAAGAAGAAGATGGAGCAACACC
			MsActin	CAAAAGATGGCAGATGCTGAGGAT
				CATGACACCAGTATGACGAGGTCG
			MsNF-YB9	TGATGATGTTTGTTGGGCTTTGG
				CACTGTTGTTGTTGATGTTGTTACC
			MsNF-YB11	GATGTTGCCACCTGATGTCC
				TGCTCTGCTAATGCTTGTTCC
			MsNF-YB27	ACTACACTTGGCTTTGAAGAATATGC
				CCTTGCTGCTCCTTACTACTACC
			MsNF-YB28	CAAATGGAGGGTATTATGGGAATGC
				AAGTGCCTGAGAATGAGATGAGC
			MsNF-YB18	GACCGATTCTTACCAATAGCAAACG
				ACTCCGATACACATTCCTGAACTG
