# Supplementary material for: Identification and Characterization of Abiotic Stress–Responsive NF-YB Family Genes in Medicago
Source: Int J Mol Sci. 2022 Jun 21;23(13):6906. doi: 10.3390/ijms23136906 (PMC9266772; doi:10.3390/ijms23136906)
Supplement: Supplementary file 1 [file ijms-23-06906-s001.zip › ijms-1751900-supplementary/Supplementary files/NF-YB-Supplementary file/NF-YB-Table S2.xlsx]

## Sheet: Mt Ms At Tp Pv Ps
Table S2 Protein sequencing used in the phylogenetic tree.
>MtNF-YB16
METGGGFHGYRKLPTNTNSSAVAGTLKLSSVSEMNTRQQVGEQNNNGTEQDNECIVREQD
RFMPIANVIRIMRKILPPHAKISDDAKETIQECVSEYISFITGEANERCQREQRKTITAE
DVLWAMSKLGFDDYIEPLTMYLHRYRELEGDRTSMRVEPLGKRGMEYGNLGGFVPQFHIG
HPNGGYYGNAAPTYMMRDGNNNNNNNNNAPNAANAAGGSSHSQALANAEANGHHHHHQYK
*
>MtNF-YB4
MAGIREQDQYMPIANVIRIMRRILPSHAKISDDAKETIQECVSEYISFITSEANDRCQRE
QRKTVTAEDILWAMGKLGFDDYVHPLTFYLQRYRESEGEPASVRRTSSLALPPSFPLMQQ
HSSSFSSMPLPLINNNNHNSNGYGHGYGFDFDQGFYRDGGDDAAPSSASFVPNFDCNFLH
LKRDNHNNNM*
>MtNF-YB15
MAESDDESGGQASGSRELLQERLLPIANVGRIMKKALPTRAKISKEAKETMQECVSEFIS
FITGEASEKCQKEKRKTINGDDLVWAMTTLGFEEYAEPLKGYLLKYREIEGDKNFSMNMI
GSNKEQEGSIHRFFQG*
>MtNF-YB6
MNDEGDKTLPIANVGRIMKQNLPPNAKISKESKQLMQECATEFISFVTGEASDKCHKENR
KTVNGDDICWALCSLGFDNYAEAIGRYLYKFRQAELIRINQNKLHETAKDKFEEDATNPS
TKHSSHR*
>MtNF-YB18
MVQIILESQVQDGVQPASSRVQEEFSRAFPIANVHRLMKKALPRHAKITDESKEIMVKYA
AEFISFVTAEANHYCKLDCRTTITAEDLLATMQKLGFDDYAQYSFRYIQLFRHGARVGQY
APPPPPPPPPPQDFQAHNFPLDPNSVLTDPTEMGAILGDDDDEDRELGGGGGDGNSSDGS
FDVMAFLNNDD*
>MtNF-YB10
MEPMDIVAKSKEDASLPKATMTKIIKEMLPPDVRVARDTQDLLIECCVEFINLVSSESNE
VCNREERRTIAPEHVLKALGVLGFGEYIEEVYAAYEQHKMETVQDSIKGAKWSGAAEMTE
EQALAEQQRMFAEARARMNGGTITSNQPDADQSLEN*
>MtNF-YB7
MGDNNKGKQVSDREVFKYNTNFTSHEQEQDHEVIKEQDRLLPIANVGRIMKQILPPNAKI
SKDAKETMQECVSEFVSFVTGEASDKCHKEKRKTVNGDDVCWALGTLGFDDYAEPLKRYL
YKYRELDAERGNQNNKGNNNINININNNNSDEIENNINETYYYDDGKSQTPRKVNVASSS
MFNNRNSGPQSRGY*
>MtNF-YB11
MADSDNDSGGPHGGGSNAHGSEMSPREQDRFLPIANVSRIMKKALPANAKISKDAKETVQ
ECVSEFISFITGEASDKCQREKRKTINGDDLLWAMTTLGFEEYVEPLKGYLQRFREMEGE
KTVGARDKDAPQGSGSVTNSSYESGGYGGGGGVMMHQGHVYGSGGGGFHQVMGKGGPGYP
GPGSNTGRPR*
>MtNF-YB14
MMDNNVGGSSFSNDENGGIIKEQDRLLPIANVGRIMKQILPQNAKISKESKETMQECVSE
FISFVTSEASEKCRKERRKTVNGDDICWALGTLGFDDYAEPMRRYLHRYRELEHALVDLL
NLRSLDFVYLELKVLNLFTSEYIHHPDLFFYRSSQQDLRLQHYAADFQSRPKGQATQARY
WGSNPDHGIRPNNFGILPVELGLLDTQARALSLKILS*
>MtNF-YB20
MSGNKRNQTSPVGSPTSGNISDSLSSKEQDRFLPIANVSRIMKRALPANAKISKEAKETV
QECVSEFISFITGEASDKCQREKRKTINGDDLLWAMTTLGFENYVGPLKVYLNNYREIEG
EKSNSSATKQDDQYDHNSCSIDVNDLGGGFYAPKRFQEINGGILDYRVIGQSVVNNGNSD
ETEHAIGSGNKIMPPNLRYRVEW*
>MtNF-YB1
MICLDGVHFEEGNSSTNIESQNTCLSEFTSSITSEASERCKIEHRKIITANDLIWAMDRL
GFDDYVGPLVFYLQRYRNYEAQCNDVPIKFGFDKDGSSARGSNNGSDNVQG*
>MtNF-YB17
MADSDNESGGAPNAGNSELSPREQDRFLPIANVSRIMKKALPANAKISKDAKETVQECVS
EFISFITGEASDKCQREKRKTINGDDLLWAMTTLGFEEYVEPLKIYLQRFREIEGEKTVA
ARDKDGVAPSSSSSSVFDYGAPPPQVGLIMHHQHQGHVYGSGGFHQVPGGPVYPNAGSNA
GRPR*
>MtNF-YB2
MRRALPLYAKISQDAKATTQLCVSDFMGIITTEAVEKCNEESRKIISGEDIIRAMGRLGF
EDYVGPLSLLLQNYRNHEAQFSGMSTACGFNMDGSGTGGSSSGNGQY*
>MtNF-YB13
MDPMDIVGKSKEDASLPKATMTKIIKEMLPQDVRVARDTQDLLIECCVEFINLISSESNE
VCSREDKRTIAPEHVLKALQVLGFGEYIEEVYAAYEQHKLETMQDTLKAGKWSNGAEMTE
EQALAEQQRMFAEARARMNGGAIAPKQPDGDQNKIS*
>MtNF-YB21
MDDESHSNLPNGFNTENPETHCLKTINNNNHNHHHNSNKEQDRFLPIANVGRIMKKVIPA
NGKISKDAKETVQECVSEFISFVTGEASDKCQREKRKTINGDDIIWAITTLGFEEYVEPL
KCYLQKYRDIEGEKVNVPKQQRSEQRLHQHQHQHNQDELNNQHFNNSVYTSTNLMSQTPY
MTTDQPFPLPFSPNSIQKQLRQQDQIDSIGHWYE*
>MtNF-YB19
MSETPASPGGGSHESGEHSPRSNIREQDRFLPIANISRIMKKALPANGKIAKDAKETVQE
CVSEFISFITSEASDKCQREKRKTINGDDLLWAMATLGFEDYIDPLKIYLTRYREMEGDT
KGSAKGGDTSGKKDVQQGSNPQLVHQGSFSQGVSYTNSQGQHMMVPMQGPE*
>MtNF-YB5
MADAPNQCEESHESGGEQSPRGSSSASREQDRFLPIANISRIMKKALPSNGKIAKDAKDT
MQECVSEFISFITSEASEKCQKEKRKTINGDDLLWAMATLGFEDYIEPLKVYLARYREGD
SKGSVRNSDGSGRRDQVGGPPGQNAQFVHQGSLSYIDSQVHPQHLVMPSMQNHE*
>MtNF-YB3
MGEEVRMPINHVTRVMQSVLPPDTIITDDAKELMQLCVSKFMDMVTSESFQQANVEHQMI
VSADDLLWTMNRLGFEEFVRSLGKDLKQCQ*
>MtNF-YB9
MVRDITINLTCLASCPTRTFVYIYNGIRSNLHYHSLVKGKFLFIEYTKMVDNFGGSSSND
NGGIKEQDRLLPIANVGRIMKQILPQNAKVSKEAKETMQECVSEFISFVTSEASEKCRKE
RRKTVNGDDICWALATLGFDDYAEPMRRYLHRYRELEVDKINTNNQEIRGGNSPQEINEI
YRGSSVLRGPPTTRPSGGQGPLLLVGKRTTSTHIASNPYSDLDAFSHNPTYGIFTLLAFQ
PSAMTNYVNQRLLSYY*
>MtNF-YB8
MAESDNESGGGQTGCREQDRFLPIANVSRIMKKALPANAKISKEAKETVQECVSEFISFI
TGEASDKCQKEKRKTINGDDLLWAMTTLGFEDYVEPLKIYLSKYREMEGEKSAMIGRSDQ
RDGNVGEGSGGVYGHGVGVPSSMMMMMGHNMYGSGSGSPSSGRSTR*
>MtNF-YB12
MAETEELPKTIVRRVVKEKLSTCSDDGDIAVHKDALLAFSESARIFIHYLSATANDICRE
SKRQIINAEDVFKALEETEFAEFVGPLKDSLEEFRKKNAGKKAAVPKGKGDEKGKGDEEK
RKRKAEGEPSDKGDGVDDDQ*
>MsNF-YB1
MEHGSPSFNNNRSAQSSSVRLQAGSPYENNESPRTKNIDAEIEKQDLPPTTNEELCLPIR
NLTRIMRRALPSYAKISQDAKATTQLCVSDFMGIITTEAVEKCNEESRKIISGEDIIWAM
GRLGFEDYVSPLSLLLQNYRNHEAQFSGTSTARGFNMDGSGAGGSSSGNGQY*
>MsNF-YB2
MSIASTMYWNALPNFISKVYLGIDQGFSTLDLFIVNEILKEFIASGKNGLTWDMIVHHLL
TIFDMGKYFTEGNTATNNNTGIGTENQHSTPAMGEEVHKIPINHVTRVMQNVLPPDTIIT
DDAKELMQLFVSKFKDKVTSEAFQQANVEHQENVSADDLLWTMNRLGFEEHVRSLGKYLK
NYRKNMDGSGASGSNNANDDDQR*
>MsNF-YB3
MEHGSPSFNNNRSAQSSSGSPYENNESPRTKNIDAEIEKQDLPPTTNEELCLPIRNLTRI
MRRALPSYAKISQDAKATTQLCVSDFMGIITTEAVEKCNEESRKIISGEDIIWAMGRLGF
EDYVGPLSLLLQNYRNHEAQFSGTSTARGFNMDGSGAGGSSSGNGCHTPIFDLRILHSYT
DTCPSILIDCL*
>MsNF-YB4
MAGIREQDQYMPIANVIRIMRRILPSHAKISDDAKETIQECVSEYISFITSEANDRCQRE
QRKTVTAEDILWAMGKLGFDDYVHPLTFYLQRYRESEGEPASVRRTSSLALPPSFPLMQQ
HSSSLSSMPLPLINNNYNSNGHGYGFDFDQGFYRDGGDDAAPSSSSFVPNFDCCFLPLKR
DNHNNNM*
>MsNF-YB5
MADSDNESGGAPNAGISELSPREQDRFLPIANVSRIMKKALPANAKISKDAKETKNGFGV
QLTETVSTAKWFWHSGTVMMMNDGVDDEIEDSSGDDDER
>MsNF-YB6
MADAQNQCEESHESGGEQSPRGSSSASREQDRFLPIANISRIMKKALPSNGKIAKDAKDT
MQECVSEFISFITSEASEKCQKEKRKTINGDDLLWAMATLGFEDYIEPLKVYLARFREGD
SKGSVRNSDGSGRRDQVGGPPGQNAQFVHQGSLSYIDSQVHPQHLVMPSMQNHE*
>MsNF-YB7
MNDEGDKTLPIANVGRIMKQNLPPTAKISKESKQLMQECATEFISFVTGEASDKCHKENR
KTVNGDDICWALCSLGFDNYAEAIGRYLYKFRQATC*
>MsNF-YB8
MKQILPQNAKIPKETMQECVSEFISFVTSDASEKCRKERRKTVNGDDDICWALGTLGFDD
YAEQIRKYLHRYRELENYMFDLLNLRSLDFVFLELKLLNLLRSDYIHHLDLFYQCSQQNA
WQLQHYAADFYILIKCRQINVIAATVTNIAKTSIIIMLRGCGEQFKTIIDSLFTLLVFNF
N*
>MsNF-YB9
MGDNNKGKLVSDREVFKYNTNLTSHEQDHEVIKEQDRLLPIANVGRIMKQILPPNAKISK
DAKETMQECVSEFVSFVTGEASDKCHKEKRKTVNGDDVCWALGTLGFDDYAEPLKRYLYK
YRELDAERGNQNKGNNINNNSDEIENNINETYDYEDGKSQTPRKMNVASSSMFNNRNSDP
QSRGF*
>MsNF-YB10
MAESDNESAGCREQDRFLPIANVSRIMKKALPANAKISKEAKETVQECVSEFISFITGEA
SDKCQKEKRKTINGDDLLWAMTTLGFEDYVEPLKIYLSKYREMEGEKSAMIGRSDQRDGN
VGEGSGGVYGHGVGVPSSMMMMMGHNMYGSGSGSPSSGRSTR*
>MsNF-YB11
MRNRGYCPVQLAIASNFTREASKLQGAPAARIQLTSRVRWRVMTVQSRENLHFHPKNPNF
DFPMPKFDPKINHNNNTKMEPMDIVAKSKEDASLPKATMTKIIKEMLPPDVRVARDTQDL
LIECCVEFINLVSSESNEVCNREERRTIAPEHVLKALGVLGFGEYIEEVYAAYEQHKMET
VQDSIKGAKWSGAAEMTEEQALAEQQRMFAEARARMNGGTVTSNQPDADQSLEN*
>MsNF-YB12
MADSDNDSGGPHGGGSNAHGSEMSPREQDRFLPIANVSRIMKKALPANAKISKDAKETVQ
ECVSEFISFITGEASDKCQREKRKTINGDDLLWAMTTLGFEEYVEPLKGYLQRFREMEGE
KTVGARDKDAPQGSNSVNNSSYESGGYGGGGGVMMHQGHVYGSGGGGFHQVMGKGGPGYP
GPGSNTGRPR*
>MsNF-YB13
MNPRNDALVPQLAIRDKNTLPIKNVATIMRKVLPPNTKISRGAKEMVEQITSKFIRYVTK
KAIERCHRECRKILGADDLLRVIKSMGYNNYYEYLNFYLKCFRYSNEIGYLKLVGELPKP
TLPPPPPIAIGSGLSLNSNSFIDLDEAVSMNEVWNELDNLGAGSLETALTNFDHSIQFNF
DDIFQEMDDKMND*
>MsNF-YB14
MVIRIDSWVILKMAIDSWVILKMGTLFVRKEIKIRVYILEEIGEFCNGANDICRESKRQI
INAEDVFKALEETEFTEFVGPLKDSLEEFRKKNAGKKAAVPKGKGDEKGKKRKAEGEPSD
KGDGDDDDQ*
>MsNF-YB15
MQNKSLSLKVLFMSDENTNDENVLINDLQMCVKKNSSDVGPNDDEYPKEVEFKKDALKTA
QEAISKQRKLRCVFKSKRKSTMAEAEELPKTIVRRVVKEKLSTCSDDGDIAVHKDALLAF
SESARIFIHYLSAT*
>MsNF-YB16
MSGNKRNQTSPVGSPTSGNISDSSSSKEQDRFLPIANVSRIMKRALPANAKISKEAKETV
QECVSEFISFITGEASDKCQREKRKTINGDDLLWAMTTLGFENYVGPLKVYLNNYREIEG
EKSNSSATKQDDQYDHNSSSIDVNDVGGGFYAPKRFQEINGGIVDYRVIGNSDETEHAIG
SGNRIMPPNLRYRVEW*
>MsNF-YB17
MDDESHSNLPNGFNTENPESHCLKTINNNNNTNNNHNHHHNSNSNKEQDRFLPIANVGRI
MKKVIPANGKISKDAKETVQECVSEFISFVTGEASDKCQREKRKTINGDDIIWAITTLGF
EDYVEPLKCYLQKYRDIEGEKVNVPKQQRSEQRLHQHQHQHQHQHNQDELNNQHFNNSVY
TSTNLMSQPPYMTTDQPFPLPFSPNSIQKQLRPQDQIDSIGHWYE*
>MsNF-YB18
MADSDNESGGAPNAGNSELSPREQDRFLPIANVSRIMKKALPANAKISKDAKETVQECVS
EFISFITGEASDKCQREKRKTINGDDLLWAMTTLGFEEYVEPLKIYLQRFREIEGEKTVA
ARDKDGVASSSSVFDYGLLLKLE*
>MsNF-YB19
MLENGVQPASSRVQEEFSRAFPIANVHRLMKKALPQHAKITDESKEMMVKYAAEFISFVT
AEANHYCKLDCRTTITAEDLLATMQKLGFDVYAEYSFRYIQLFRHGARVGQYAPPPPPPP
PPPPPSPPQAFQAHDFSLDPNFVFANPTEMGAILGDDDDDDDDDRELGGGGGGDGNSSDG
SFDVDFS*
>MsNF-YB20
MLEDGVQAASSRVQEEFSRAFPIANVHRLMKKALPKHAKITDESKEIMVKYAAEFISFVT
AEANHYCKLDYRTTVTAEDLLITMHKLGFDVYAKYSFRYIQLFRDRARVGQYAPPPPPPP
PPLPQDFQAHNFPLDPNFVFADPTEMGAILGDDDDDDDRELGGGGGGDGNSSDGSFDVMA
FLNSDD*
>MsNF-YB21
MVDSDNESGGASNAENSELSPREQDRFLPIANVSRIMKKALPANAKISKDAKETVHECDF
RRFCFQLHPAGSKKTIKYI*
>MsNF-YB22
MKKALPANGKSGSPKMLRKPFRNVASDKCQREKRKTINGDDLLWAMATLGFEDYIDPLKI
YLTRYREVSVIFWRARIYVLFVVFQGDTKGSAKGGDTSGKKMFNKVLILSLFIKVLSHKV
FPTQILRVKLGFVDLVIVGWGGWFGSLGGGVKERRSTYDGSYARSRVDQETEEYHSCASS
PSDVQQQDVYDHRQHGKTISSSIAQTEPSDGVVALTKLCRILSCYNRNGSTRDTSFDSFP
PKLVKLLKHDTDPDVILLAARVITYLCEKIPELGGLFVSLDALPVLCQRLHTFEYQEVAE
QEFKITIDVAFKQCIQALEEISLQQPIACLKAAATMSILNSIDFFSTKIQLVEKVVSCLI
MTGKYCAAKSPEMLDEFCADGLIEKVIHLLSLTNQSQRTLSPLIYTGYEVLKLLNVLLPS
VTENQNNPLVLDKESFLADRPYLIEKLEMDALPRLIQLVDFLVIIKVVNSDPSTYVCHGC
LSVIYKIVHFSKSYKLVELLENTNISSCLDRVFTRKDNHVLILALQIVELILQKFSDKFI
KLFIEEGVYFAINIRICKLDKDFMHNLSKHIKAKYVEPIYVFKGSMNNIPLKLRYLSVEL
CKLLSISVDDDNTRSRIEDDINVCEGNGRVVIGVGDFDVLMEKQFEGLAKASLSVSKHVS
GDAPLSSLTKNLQNALTISEAFPVILSGPHGPEVTSSFATVPNNCNISYPCLNIQFIKDE
REACLKDFPAKYLTVDPFSSLHAIEGYLWPKVRMENPKQPQNQAQGSNSDPGTMRDRRLS
LSGLPRKKYRVFRDRILESAAQMMNQHASRRVVLEVEYDGEVGTGFGPTLEFYTLVSKEF
QKPGLGMWREDTQHGLFPRPWLKMQEESNGLKFSEVQKKFVLLGQVVAKAIQDGRHLDLH
ISKAFYKLILGKVNVSNLEDYVSLVKNATVGSGISCQLQAFRLGFNQVCYYLLSAKYFSF
KFSGFPHRTSSRISEDELELILCGEPNSWTFNDLLKHFKFDHGYTARSPPIMNLLEILQE
FNNEERRAFVQFVTGSPRLPPGGLASLDPKLTVVRKISYNHTDTDLPSVMTCTNYLKLPP
YSSKVYYPLFYYVQLKFERRSS*
>MsNF-YB23
MADSNNESGGAPKAGNSELSPREQDRFLPIANVSRIMKKDLPTSAKISKDAKETVQECDF
RRFCFQLHPAGSKKTIK*
>MsNF-YB24
MLARSLATRIGSLIHPVKLWIPWISLANRRKMLRFPKVLGFGEYIEEVYAAYEQHKLETM
QDTLKAGKWSNGAEMTEEQALAEQQRMFAEARARMNGGAIASKQPDGLSAVWLTLPYNEM
SVRRYFFQQKPFKSTLWSWFTFVGTLFGYRRGHVHFAFQKDPTSQPAFLIELATPISGLV
REMASGLVRIALECDKVKEKEDWEILKAVEPISMGAGVLPGGEAGCSDGEVMYMRARFER
IVGSRDSEAFYMMNPDSNGAPELSFICLEFNLLIQY*
>MsNF-YB25
MDPMDIVGKSKEDASLPKEFINLISSESNEVCSREDKRTIAPEHVLKALQVLGFGEYIEE
VYAAYEQHKLETMQDTLKAGKWSNGAEMTEEQALAEQQRMFAEARARMNGGAIASKQPDG
DQN*
>MsNF-YB26
MMDNNVGGSSFSNDENGGIIKEQDRLLPIANVGRIMKQILPQNAKISKESKETMQECVSE
FISFVTSEASEKCRKERRKTVNGDDICWALGTLGFDDYAEPMRRYLHRYRELEVDRTPTT
ANNIPDRGD*
>MsNF-YB27
MAESDDESGGQASGSRELLQERLLPIANVGRIMKKALPARAKISKEAKETMQECVSEFIS
FITGEASEKCQKEKRKTINGDDLVWAMTTLGFEEYAEPLKGYLHKYREIEGDKNFSMNMI
GSSKEQQGSIDRFFQG*
>MsNF-YB28
METGGGFHGYRKLPTNTNSSGTLKLSVSEMNTRQQVGEQNNNSHSSAGTEQDNECIVREQ
DRFMPIANVIRIMRKILPPHAKISDDAKETIQECVSEYISFITGEANERCQREQRKTITA
EDVLWAMSKLGFDDYIEPLTMYLHRYRELEGDRTSMRVEPLGKRGMEYGNLGGFVPQFHI
GHPNGGYYGNAAPTYMMRDGNNNATNAAAAAGGSSHSQALANAEANGHHHHQYK*
>AtNF-YB4
MTDEDRLLPIANVGRLMKQILPSNAKISKEAKQTVQECATEFISFVTCEASEKCHRENRK
TVNGDDIWWALSTLGLDNYADAVGRHLHKYREAERERTEHNKGSNDSGNEKETNTRSDVQ
NQSTKFIRVVEKGSSSSAR
>AtNF-YB9
MERGAPFSHYQLPKSISELNLDQHSNNPTPMTSSVVVAGAGDKNNGIVVQQQPPCVAREQ
DQYMPIANVIRIMRKTLPSHAKISDDAKETIQECVSEYISFVTGEANERCQREQRKTITA
EDILWAMSKLGFDNYVDPLTVFINRYREIETDRGSALRGEPPSLRQTYGGNGIGFHGPSH
GLPPPGPYGYGMLDQSMVMGGGRYYQNGSSGQDESSVGGGSSSSINGMPAFDHYGQYK
>AtNF-YB7
MTEESPEEDHGSPGVAETNPGSPSSKTNNNNNNNKEQDRFLPIANVGRIMKKVLPGNGKI
SKDAKETVQECVSEFISFVTGEASDKCQREKRKTINGDDIIWAITTLGFEDYVAPLKVYL
CKYRDTEGEKVNSPKQQQQRQQQQQIQQQNHHNYQFQEQDQNNNNMSCTSYISHHHPSPF
LPVDHQPFPNIAFSPKSLQKQFPQQHDNNIDSIHW
>AtNF-YB11
MESEKVVVDELPLAIVRRVVKKKLSECSPDYDVSIHKEALLAFSESARIFIHYLSATAND
FCKDARRQTMKADDVFKALEEMDFSEFLEPLKSSLEDFKKKNAGKKAGAAAASYPAGGAA
LKSSSGTASKPKETKKRKQEEPSTQKGARKSKIDEETKRNDEETENDNTEEENGNDEEDE
NGNDEEDENDDENTEENGNDEENDDENTEENGNDEENEKEDEENSMEENGNESEESGNED
HSMEENGSGVGEDNENEDGSVSGSGEEVESDEEDE
>AtNF-YB8
MAESQAKSPGGCGSHESGGDQSPRSLHVREQDRFLPIANISRIMKRGLPANGKIAKDAKE
IVQECVSEFISFVTSEASDKCQREKRKTINGDDLLWAMATLGFEDYMEPLKVYLMRYREM
EGDTKGSAKGGDPNAKKDGQSSQNGQFSQLAHQGPYGNSQAQQHMMVPMPGTD
>AtNF-YB1
MADTPSSPAGDGGESGGSVREQDRYLPIANISRIMKKALPPNGKIGKDAKDTVQECVSEF
ISFITSEASDKCQKEKRKTVNGDDLLWAMATLGFEDYLEPLKIYLARYREVFETNSVLFI
PWDWLLTHHLLMQLEGDNKGSGKSGDGSNRDAGGGVSGEEMPSW
>AtNF-YB5
MAGNYHSFQNPIPRYQNYNFGSSSSNHQHEHDGLVVVVEDQQQEESMMVKEQDRLLPIAN
VGRIMKNILPANAKVSKEAKETMQECVSEFISFVTGEASDKCHKEKRKTVNGDDICWAMA
NLGFDDYAAQLKKYLHRYRVLEGEKPNHHGKGGPKSSPDN
>AtNF-YB10
MAESQTGGGGGGSHESGGDQSPRSLNVREQDRFLPIANISRIMKRGLPLNGKIAKDAKET
MQECVSEFISFVTSEASDKCQREKRKTINGDDLLWAMATLGFEDYIDPLKVYLMRYREME
GDTKGSGKGGESSAKRDGQPSQVSQFSQVPQQGSFSQGPYGNSQGSNMMVQMPGTE
>AtNF-YB3
MADSDNDSGGHKDGGNASTREQDRFLPIANVSRIMKKALPANAKISKDAKETVQECVSEF
ISFITGEASDKCQREKRKTINGDDLLWAMTTLGFEDYVEPLKVYLQKYREVEGEKTTTAG
RQGDKEGGGGGGGAGSGSGGAPMYGGGMVTTMGHQFSHHFS
>AtNF-YB12
MDPMDIVGKSKEDASLPKATMTKIIKEMLPADVRVARDAQDLLIECCVEFINLISSESNE
VCNKEDKRTIAPEHVLKALQVLGFGEYVEEVYAAYEQHKYETMQDSQRSVKMNSGAEMTE
EEAAAEQQRMFAEARARMNGGVTVPQPEQLEEPQQQQQTSLQS
>AtNF-YB13
MDPMDIVGKSKEDASLPKATMTKIIKEMLPPDVRVARDAQDLLIECCVEFINLVSSESND
VCNKEDKRTIAPEHVLKALQVLGFGEYIEEVYAAYEQHKYETMQDTQRSVKWNPGAQMTE
EEAAAEQQRMFAEARARMNGGVSVPQPEHPETDQRSPQS
>AtNF-YB2
MGDSDRDSGGGQNGNNQNGQSSLSPREQDRFLPIANVSRIMKKALPANAKISKDAKETMQ
ECVSEFISFVTGEASDKCQKEKRKTINGDDLLWAMTTLGFEDYVEPLKVYLQRFREIEGE
RTGLGRPQTGGEVGEHQRDAVGDGGGFYGGGGGMQYHQHHQFLHQQNHMYGATGGGSDSG
GGAASGRTRT
>AtNF-YB6
MERGGFHGYRKLSVNNTTPSPPGLAANFLMAEGSMRPPEFNQPNKTSNGGEEECTVREQD
RFMPIANVIRIMRRILPAHAKISDDSKETIQECVSEYISFITGEANERCQREQRKTITAE
DVLWAMSKLGFDDYIEPLTLYLHRYRELEGERGVSCSAGSVSMTNGLVVKRPNGTMTEYG
AYGPVPGIHMAQYHYRHQNGFVFSGNEPNSKMSGSSSGASGARVEVFPTQQHKY
>TpNF-YB1
MAESDNESGGGQTGYKEQDRFLPIANVSRIMKKALPANAKISKEAKETVQECVSEFISFI
TGEASDKCQKEKRKTINGDDLLWAMTTLGFEDYVEPLKIYLSKYREMEGEKSAMIGRSDH
RDHGNVGEGSGGVYNHGVGVSSSMMMMMGHNMYGSGSGSPSFGRN
>TpNF-YB2
MAETEDLPKTIVRRVVKDKLSTCSDDGDIAVHKDALLAFSESARIFIHYLSATANDICRE
SKRQIINAEDVFKALEETEFTEFVSPLKASLEEFRKKNAGKKAAVSKGKGDEKGNEKKKK
RKLEKGEPSDKGDDQ
>TpNF-YB3
MADAESPAGGSHESGGEQSPHGSSSAAREQDRYLPIANISRIMKKALPSNGKIAKDAKDT
MQECVSEFISFITSEASEKCQKEKRKTINGDDLLWAMATLGFEDYIEPLKVYLARYREGD
SKGSVRNDGSGRRDQVGHPGQNAQFVHQGSLNYIDSQVHPQHLVMPSMQNHE
>TpNF-YB4
SCPFTADLQSVDFFLPTFSSSYSIDRDKKNMEPMDIVAKSKEDASLPKATMTKIIKEMLP
PDVRVARDTQDLLIECCVEFINLVSSESNEVCNREERRTIAPEHVLKALGVLGFGDYIEE
VYAAYEQHKTETLQDNGKGAKWSGAAEMTEEQALAEQQRMFAEARARMNGGTISSNQPDA
DQNLDWSGSIQVRWFFVDRLSFVLLSDMNSVMARSSNNMSSKRHFHWTNKVGTEDDEVHT
SESFSTLIQKEDKKEGDKVVDPEVSSVAKAAAHATRRKLRAVAISRLRSALTVFGKNRSS
TPFDPTSQEAFFIELATPISGLVREMASGSVRIALECDKEKEKENEEKKGLRLLEEPLWR
TYCNGKKCGFANRRECGQKEWNILKAVEPISMGAGVIPGTGDGSVAGPEGELMYMRAKFE
RVVGSRDSEAFYMMNPDSNGVPELSIYLLRV
>TpNF-YB5
LKEKKKSTYFNMAGNKRNQTSPVGSPTSGNISDSSSSKEQDRFLPIANVSRIMKRALPAN
AKISKEAKETVQECVSEFISFITGEASDKCQREKRKTINGDDLLWAMTTLGFENYVGPLK
VYLNNYRETEGEKSNSSSMVTSTKQDDYDLNNSSIDVNHDVVVGVGGGGGGFYSHVIDHA
PKRFQEINGAW
>TpNF-YB6
MKRKYPLFHNGQKPSSSYYGSSMLQQTGADTNTRAPTTLMNPRNDVIVPQLIMRNKNTLP
FKNITDIMRKSLPPKIKISYGAKKMVQICSSMFISKITKKANERCKSESRITMGANDILW
AMDTLGFNNYFDCLNLYLKRYRYESYFCHSTGYSRALIDVGTNSSMNPNPIFEMVEAVDM
DKFWAGVDNLDGPFDGQDKRQNNLSVYLSYENSSFSKPEKPVLSFDVDLSEYFNEIELIY
VGFLGSAEGSTELQQIMNWSFESFQFLVFNQTQNKNSTFHHVGYQYEDIPASNSTRKGHG
KRFMIGFCVAIVGPAFFFVLLLVLGYVSFRKWSILKKLKKSESSIGCPKEFGYKELKFAT
KGFHASRIIGNGSFGTVYKALFVSSGTVAAVKRSRHSHEGKTEFLSELSIIAGLRHKNLV
QLLGWCVEKSELLLVYEFMVNGSLDKLLYKEFECGVLLSWIQRVNIVAGLASVLAYLHQE
CEQRVIHRDIKTANILLDGNLNPRLGDFGLAKLMDHDMSPVSTLTAGTMGYLAPEYLQYG
KATDKTDVFSFGVVVLEVACGRRPIEKEGQEMVNLVDFVWGLYSQGKLIEAVDKRLNGEF
NEDEMKKMLLLGLSCANPNSDERPSMRRVLQILNNEALPLVVPKVKPCLSFSSGLLLSFD
EIVSDFDERFSSNQYSCKIQIEPSC
>TpNF-YB7
MADSDNDSGGPHGGSNAHGSEMSPREQDRFLPIANVSRIMKKALPANAKISKDAKETVQE
CVSEFISFITGEASDKCQREKRKTINGDDLLWAMTTLGFEEYVEPLKGYLQRFREMEGEK
TVVARDKDAPQGSNSVNNSSFESGSYGGGIMMHQGHVYGSGGFQVIGKGGPGYPGPGSNP
GRPR
>TpNF-YB8
MCFCLNLVVLQLANQLEINESQRNKDNDDNNNNNNNNNIGVEIQQQNLPPTTDDNLLPIT
KLTKIMERALPQDAQISDDAKESMQLCVSEFARIIMSEANKRCKIERRMIVNSEDLIRAV
KMLKFEHYAKPLFNFYQNYRSGSSSGQR
>TpNF-YB9
MDPMDIVGKSKEDASLPKATMTKIIKEMLPPDVRVARDTQDLLIECCVEFINLISSESNE
VCSREDKRTIAPEHVLKALQVLGFSDYIEEVCAAYEQHKLETMQDSLKGGKWSNAAEMTE
EEALAEQQRMFAEARARMNGGAIASKQPDGDQNLDS
>TpNF-YB10
MVDNNVGGSCSNYNENGGIIKEQDRLLPIANVGRIMKQILPQNAKISKESKETMQECVSE
FISFVTSEASEKCRKERRKTVNGDDICWALATLGFDDYAEPMRRYLHRYRELEVDRTPNN
NHNVQDRGN
>TpNF-YB11
LSNQFNLSPKVLWSTEALRLTTIVQQHQALVSALTNTKYVRSYLRYFELRCSYFSKVKKK
EKKKRRESLYLKRIIDTYFIIFEKHVPPKEGEEVNILIVHLTRIMRRALPRNAKINNGAK
ESIQLCVSEFMGIITTKANERCKAEHRKIITADDLIWAMEKFGFDDYVGPLKLYLKKYRD
HKDQTGDIWV
>TpNF-YB12
MGDNNNKGKVIEEAFNYNNNNNFTSPQDHEVIKEQDRLLPIANVGRIMKQILPPNAKISK
EAKETMQECVSEFVSFVTGEASDKCHKEKRKTVNGDDVCWAMTNLGFDDYSEPLKRYLYK
YREFDVERGNQSKGNNINNSDEIETYNYDDDKSQTQGTSNRNLGPKSRGF
>TpNF-YB13
MAGIREQDQYMPIANVIRIMRRILPPHAKISDDAKETIQECVSEYISFITSEANERCQKE
QRKTVTAEDILWAMGKLGFDDYVNPLAFYLQRYRESEGEPASVRRTSSHAVPHPPLPLSM
LQQQQQLPFLSAMPVSSIDGNNNCYGFGYGFDFDQGFYRDGVGGGGDASSSAAAFVPNFD
HCFPHLKRDNSNM
>TpNF-YB14
MSEAPASPGGGSHESGEHSPRSNIREQDRFLPIANISRIMKKALPANGKIAKDAKETVQE
CVSEFISFITSEASDKCQREKRKTINGDDLLWAMATLGFEDYIDPLKIYLTRYREGDTKG
SAKGDTSAKKDVQQGSNPQLAHQGSFSQGVSYANAQGQHMMVPMQGPE
>TpNF-YB15
MDDETHTTLPNGFSTETPENHCLKTNTTTTTNNNNLNHHHNNSNKEQDRFLPIANVGRIM
KKVIPANGKISKDAKETVQECVSEFISFVTGEASDKCQREKRKTINGDDIIWAITTLGFE
DYVEPLKSYLQKYRDIEGEKVNVPKQQRSEQRLHQDQHHNQDEFNNQHFNTSVYTSTNLM
SQPPYVTNDQQYPLPFSSNSIQKQLRPQDQIDSIGHWYE
>TpNF-YB16
APAPQINPNNNVSVPQLVEQDKNAAAIKKVTKIMRQLLPQKAKISTNSKEMIQKCISKFK
DIITSKANERCLREYRKILKAEDILWAMKSLGFDNYETAFTHYLKNYRDSGLGLGPRPME
PPVEIPKPILPSQHVEAHVGLNTPINPSPIVEISDAVEMDEVWANLGDLDVGSLDNVALT
SFDDSTFFNFDEFDNADSTSFDVSTFFNFDGFDERFDN
>TpNF-YB17
MSHTITQINYRSTMMTRLSTINVDTCQLTTPSIVTTLSYSLTSSNSHHSTSCYLASMETG
GGFHGYRKLPNATPAVIEMNAGALKLSVSEMNTRQQVGEQNNNHSSAGTEQDNECTVREQ
DRFMPIANVIRIMRKILPPHAKISDDAKETIQECVSEYISFITGEANERCQREQRKTITA
EDVLWAMSKLGFDDYIEPLTMYLHRYRELEGDRTSMRVEPMGKRGMDQYGNALGGFVPQF
HIGHPNGGYYGNAATYMMSGNNNNGAGGSSHAEANGHHHHQYK
>TpNF-YB18
MAESDDESGGQASGSRELLQERLLPIANVGRIMKKALPAKAKISKESKETMQECVSEFIS
FITGEASEKCQKEKRKTINGDDLLWAMTTLGFEEYAEPLKGYLHRYREIEGDKNFSMSMI
GKEQQGSSSTDNRFFQG
>TpNF-YB19
MNGGEGDKTLPIANVSRIMKQNLPPNAKISKESKQLMQECATEFISFVTSEASDKCHKEN
RKTVSGDDICWALCSLGFDNYAEAIGRYLYKFRQAELVKLNQNKLETSKDKV
>TpNF-YB20
MADSDNESGGAPNAGNSELSPREQDRFLPIANVSRIMKKALPANAKISKDAKETVQECVS
EFISFITGEASDKCQREKRKTINGDDLLWAMTTLGFEEYVEPLKIYLQRFREIEGEKTVA
ARDKDVAPSSSSSSVFDYGAPPQVGMIMHHQQQHQQHQGHVYGSGGFHQVPGGPGYPNAG
SNAGRPSDWQTH
>PsNF-YB1
MWTPAKYSIVTLSLLSISLFTSHTAMDSGGGFHGYRKLPNTTSGTLKLSTVSAGGEQSNN
NNHSTEQDNECTVREQDRFMPIANVIRIMRKILPPHAKISDDAKETIQECVSEYISFITG
EANERCQREQRKTITAEDVLWAMSKLGFDDYIEPLTMYLHRYRELEGDRTSMRVEPLGKR
TIDQYGGGLGGFVPQFHLGHPNGGYYGNPQAYMMRDGSSNNAPNAAGGSSSHSQGGHGHR
HGHGHGNADVNGHHHHHHHHQYK
>PsNF-YB2
MEPMDIVAKSKEDASLPKATMTKIIKEMLPPDVRVARDTQDLLIECCVEFINLISSESNE
VCNREERRTIAPEHVLKALGVLGFGEYIEEVYAAYEQHKMETVQDSIKGAKWSGAAEMTE
EQALAEQQRMFAEARARMNGKHL
>PsNF-YB3
MEPMDIVAKSKEDASLPKATMTKIIKEMLPPDVRVARDTQDLLIECCVEFINLISSESNE
VCNREERRTIAPEHVLKALGVLGFGEYIEEVYAAYEQHKMETVQDSIKGAKWSGAAEMTE
EQALAEQQRMFAEARARMNGGTITSNQPDADQSLEN
>PsNF-YB4
MVESDNESGGVQTGCREQDGFLPIANVSRIMKKALPTNAKISKEAKETLQECVSEFISFI
TSEASYKCQKEKRKTINGDDLLWAMTTVGFEDYVEPLKIYLRKYREMEGEKNAMIGRGFQ
RGQGNVGEGVGCVYGYDFSSSMMMMMEYSNMYGSGSGSQSSGRSTR
>PsNF-YB5
MADSDNESGGAPNAGNSELSPREQDRFLPIANVSRIMKKALPANAKISKDAKETVQECVS
EFISFITGEASDKCQREKRKTINGDDLLWAMTTLGFEEYVEPLKIYLQRFREIEGEKTVA
ARDKDVAPSSSSSSVFEYGAPQVGMIMQHQGHVYGSGGYHQVPGGPGYPNAGSNTGRPR
>PsNF-YB6
MADSDNASGGPHGGGSSAHDNEMSPSEKGKFFPIANVSRIMKKALPSKAKISKDTKRNGS
RVRFRVHQLRHRRSLRQVPT
>PsNF-YB7
MLCLFFAIIKKTNGGDRPCSVISIAPPLSFPASDSFSIITDLTHARAKYKFRVPTICPKL
RRVLAVEATKAANIVLVLTSVSKIDAKETVQECVSEFISFITSEALISCQREKRKTINGD
DLLWAMATLGFEDYIDPLKIYLTRYRESYFEVLLLLCFLLMVIFSLLCRGLVRLEMFQME
GDTKGSGKGGDSSAKKDLQQGSNSQLVHQGSFSQGVSYTNSQGQHMMVPMQGPE
>PsNF-YB8
MAGVREQDQYMPIANVIRIMRRILPSHAKISDDAKETIQECVSEYISFVTAEANERCQRE
QRKTVTAEDLLWAMGKLGFDDYAHPLTFYLQRYRESEGEPASVRRTSSLALPPPLPMPQQ
QIPSLSSMPVLNNNSSNSCYGFGYGFDFDQGFGGGDGNPSSSAAAFVPNFDYYPHLKRDN
NM
>PsNF-YB9
MAESDDESGGQASGSKELLQERLLPIANVGRIMKKALPSKAKISKEAKETMQECVSEFIS
FITGEASEKCQKEKRKTINGDDLVWAMTTLGFEEYAEPLKVYLLKYREIEGDKNFSMNMI
AGKEQQGGNTDHRFFQG
>PsNF-YB10
MVDNNIGGSSFDNENGGIKEQDRLLPIANVGRIMKQILPQNAKISKESKETMQECVSEFI
SFVTSEASEKCRKERRKTVNGDDICWALATLGFDDYAEPMRRYLHRYRELEVDRTPTSNN
IVQDRGN
>PsNF-YB11
MEPMDIVGKSKEDASLPKATMTKIIKEMLPPDVRVARDAQDLLIECCVEFINLISSESNE
VCSREDKRTIAPEHVLKALQVLGFADYVEEVYAAYEQHKLETMQDSLKGGKWSNGAEMTE
EEALAEQQRMFAEARARMNGGVIASKQPDGDQSLDS
>PsNF-YB12
MEPMDIVGKSKEDASLPKATMTKIIKEMLPPDVRVARDAQDLLIECCVEFINLISSESNE
VCSREDKRTIAPEHVLKALQVLGFADYVEEVYAAYEQHKLETMQDSLKGGKWSNGAEMTE
EEALAEQQRMFAEARARMNGGVIASKQPDGDQSLDS
>PsNF-YB13
MEPMDIVGKSKEDASLPKATMTKIIKEMLPPDVRVARDAQDLLIECCVEFINLISSESNE
VCSREDKRTIAPEHVLKALQVLGFADYVEEVYAAYEQHKLETMVLLNKNVPHAC
>PsNF-YB14
MEPMDIVGKSKEDASLPKATMTKIIKEMLPPDVRVARDAQDLLIECCVEFINLISSESNE
VCSREDKRTIAPEHVLKALQVYIHSYASRSCSRFSYYVSMFIWDHQLFWAVLCMEKILND
LV
>PsNF-YB15
MSEAPASPGGGSHESGEHSPRSNIREQDRFLPIANISRIMKKALPANGKIAKDAKETVQE
CVSEFISFITSEASDKCQREKRKTINGDDLLWAMATLGFEDYIDPLKIYLTRYREGDTKG
SGKGGDSSAKKDLQQGSNSQLVHQGSFSQGVSYTKSQVTLLS
>PsNF-YB16
MSEAPASPGGGSHESGEHSPRSNIREQDRFLPIANISRIMKKALPANGKIAKDAKETVQE
CVSEFISFITSEASDKCQREKRKTINGDDLLWAMATLGFEDYIDPLKIYLTRYRESYFEV
LLLLCFLLMVIFSLLCRGLVRLEMFQMEGDTKGSGKGGDSSAKKDLQQGSNSQLVHQGSF
SQGVSYTNSQVTLLS
>PsNF-YB17
MEHEYPLVHNGQNPISSSDTDAKIPTTMNPIKDDIVPQLTMQEKSSLPLKNVAKIMRKGL
PPHIKISDGAKEMAEQSASKFISMVTKKATERCIKESRKILGAEDLLWAMMSLGYHNYFK
GLSFYLQRYRYSNGIRPMQVVCEIPKHTLPSPPVALEIDEAINIDEFWDELSDLGDGSAN
SDPSTLSNIGGMCDESIDKMKD
>PsNF-YB18
MADSDNDSGGPHGGGSSAHGSEMSPREQDRFLPIANVSRIMKKALPANAKISKDAKETVQ
ECVSEFISFITGEASDKCQREKRKTINGDDLLWAMTTLGFEEYVEPLKGYLQRFREMEGE
KTVVARDKDASQPSNSVNNSSFESGNYGAGMMMHQGHVYGSGGFHQGMGKGGPGYPGPGP
GSNSGRPR
>PsNF-YB19
MEHGNHSFNHGRSTQSSSGNETNTENVNNNIDTGIDNQYLQGTMDEEIHIPMKNVTRIMQ
WAIPRDGRISKDAKESTQLCLTEFMNIITNEANERCKAQSRKIISGEDLIWAMDRLGFED
YVGPLLLYHQKYLNHEAQLNTMRFNKDISGASGSNNGGDNGHN
>PsNF-YB20
MADSESPAGGGHDHESGGEQSPRGSSSAAREQDRFLPIANISRIMKKALPSNGKIAKDAK
DTMQECVSEFISFITSEASEKCQKEKRKTINGDDLLWAMATLGFEDYIEPLKVYLARYRE
VISLSFFFSFG
>PsNF-YB21
MNGGEGDKTLPIANVGRIMKQNLPPKAKISKESKELMQECATEFISFVTGEASDKCHKEN
RKTVSGDDICWALCSLGFDNYAEAIGRWNQRPRTFLILLDAVRIRVSAFLLCIGKLGPLL
NYTLFCLSDKVHTHTPVKMSSV
>PsNF-YB22
MGDNKGKNPDRELLKYNNNFTSDGDHDVIKEQDRLLPIANVGRIMKQILPPNAKISKEAK
ETMQECVSEFVSFVTGEASDKCHKEKRKTVNGDDVCWAMATLGFDDYAEPLKRYLYKYRE
LDVERGNNQNKGNEIETYNNYDGKEQQSPRKGSSSMFNNRNSGPQTKGF
>PsNF-YB23
MDDEIHPTLPNGFTTEIPEPQCLKTINNNNNNTTTNKEQDRFLPIANVGRIMKKVIPANG
KISKDAKETVQECVSEFISFVTGEASDKCQREKRKTINGDDIIWAITTLGVYTSTNLITQ
PSYVANDQPFPLPFSSNSIQKQLRPQDQIDSIGHWYE
>PsNF-YB24
MAGNKRSSPVGSPTSGNISDSSSSKEQDRFLPIANVSRIMKRALPANAKISKEAKETVQE
CVSEFISFITGEASDKCQREKRKTINGDDLLWAMTTLGFENYVGPLKVYLNNYRETEGEK
SNNSSSSMASTKQDDYYNHDHNSSNGGFYSQVVNDNGSKRFQEIVDYRVIGQSGGGGDET
ENAIASGNRIMPPNLCYRVEW
>PsNF-YB25
MAEAEELPKSIVRRVVKEKLSTCSDDGDISVHKDALLAFSESAKIFIHYLSATANDICKE
SKRQIINAEDVFKALEETEFTEFVSPLKDSLEEFRKKNAGKKVTVSKGKGDEKGKKRKLE
GELSDKGEPFEKGDLGEPSDKGDQGEPSDKGDDDQ
>PsNF-YB26
MAEAEELPKSIVRRVVKEKLSTCSDDGDISVHKDALLAFSESAKIFIHYLSATANDICKE
SKRQIINAEDVFKALEETEFTEFVSPLKDSLEEFRKKNAGKKVTVSKGKGDEKGKKRKLE
GELSDKGEPFEKGDLGEPSDKGDQGEPSDKGDQGEPSDKGDDDQ
>PvNF-YB1
MAEAEELPRTIVRRVVKDKLSRCSEEGEISVSKDGLLAFSESGRIFIHYLSATANDICRE
AKRQIITAEDVFKALEETEFSEFVRPLKASLEEFRKKNVGKKAAVSKGKEDESRKKRKLE
AESSDKGEASNNDESSDKGEGSDKGEGEDNE
>PvNF-YB2
MATLGFEEYVDPLKIYLASYREIEGDSKGSAKGGETSSKRDVYPNPNVQVENLAHQGSFS
QGVNYTNSQPQGPHMIVPMQGQE
>PvNF-YB3
MEDESHTNLPNAFITASPESPSLKPSNNTTTTTNHHHNNNNKEQDRFLPIANVGRIMKKA
IPGNGKISKDAKETVQECVSEFISFVTGEASDKCQREKRKTINGDDIIWAITTLGFEDYV
DPLKSYLQKYKEIEGEKLNIPKRQRSEQRLHHQHQNPHQDQNNNNNNLSSSVYSSPTLLS
QPSYVPTDQLFSLPFSPNSLQKQLQPQDQIDSVGQW
>PvNF-YB4
MEPMDIVGKAKEDASLPKATMTKIIKEMLPPDVRVARDAQDLLIECCVEFINLVSSESNE
VCNKEERRTIAPEHVLKALGVLGFGDYIEEVYSAYEQHKLETMQDSLKGAKWSNRAEMTE
EEALAEQQRMFAEARARMNGGAITSKQPDDDQSLES
>PvNF-YB5
MEDSYGGSSSKDKNCSIKEQDRLLPIANVGRLMKQILPQNAKISKEAKETMQECVSEFIS
FVTSEASEKCRKERRKTVNGDDICWALSTLGFDDYAAPMRRKSRTKIQEA
>PvNF-YB6
MADSDNDSGGAQNAGNSGFSELSPREQDRFLPIANVSRIMKKALPANAKISKDAKETVQE
CVSEFISFITGEASDKCQREKRKTINGDDLLWAMTTLGFEDYVEPLKIYLQRFREIEGEK
TVAARDKDASSSAVSGYDYSPSSAASMMHHQGHVYGSPAFHQVSAGPVMGKPGPGPGPSY
PAPGRPR
>PvNF-YB7
MSDAPASPSHESGGEQSPRGSSSGAREQDRYLPIANISRIMKKGLPPNGKIAKDAKDTMQ
ECVSEFISFITSEASEKCQKEKRKTINGDDLLWAMATLGFEDYIEPLKVYLARYREAEGD
TKGSARGGDGSARPDQVGLAGQNSQLVHQGSLNYISLQVQPQHMVLPSMQSHE
>PvNF-YB8
MADAPASPGGGGSHESGEHSPRSNFREQDRFLPIANISRIMKKALPANGKIAKDAKETVQ
ECVSEFISFITSEASDKCQREKRKTINGDDLLWAMATLGFEEYVDPLKIYLASYREIEGD
SKGSAKGGETSSKRDVYPNPNVQLAHQGSFSQGVNYTNSQPQGPHMIVPMQGQE
>PvNF-YB9
MGDNINIGKVLDREGFKYSFTSSTATASDTSEQDGVIKEQDRLLPIANVGRIMKQTLPPN
AKISKEARETMQECVSEFISFVTGEASDKCHKEKRKTVNGDDICWALATLGFDDYAEPLK
RYLHKYRELEGERANQNKGNSYENNNIANIY
>PvNF-YB10
MDQEEQDKALPIANVGRIMKQILPPSAKISKEGKQLMQECVTEFISFVTGEASDKCHKEN
RKTVNGDDICWALSSLGFDNYAETIARYLHKYRQAEREKMNHNKKYEGSATQTLNQPQLI
LPPPPPSLSRVTGKVQNPPTTDQSG
>PvNF-YB11
MAGVREQDQYMPIANVLRIMRKILPPHAKISDEAKETVQECVSEYISFITAEANDRCQRE
QRKTVTAEDVLWAMGKLGFDEYAQSLSVYLTRYRQSEGERMSVRPASTSAPPFEMNPPYP
PYPHGFGMFDYDPSQSIASSSRAAGGFVPNFDPYANPPKPTGGNM
>PvNF-YB12
MEHGGSFFHIDQQVKSSSVPLQQENNYANTEIAAPANSNGGQNPNLIGRDKSKMPITNVT
KIMRKFLPNNAKVSDGAKEMIQQSATNYITFVTKKAKEKCLSEYRKIMNADDLLWAIQNV
GFDEYIGPLGTFLQRCRNIEGGTHGPTFGPGLNPMEMPHPPLPPPPPPPPPPPPPPAAAV
YSSGLDFSMHQNTNPEMFDTNDVGGYLEAVGCSSNAFINFDPFSLFQQDQL
>PvNF-YB13
MAESDNDSGGQAGNTNGGNEFSGCREQDRFLPIANVSRIMKKALPANAKISKEAKETVQE
CVSEFISFITGEASDKCQKEKRKTINGDDLLWAMTTLGFEEYVEPLKIYLHKYREMEGEK
TAIMGRPLGGGGAGDQRDEAYGHAHGHGGMVPNSMMVMMGHQGHVYGSGSAGSASSARTR
>PvNF-YB14
MAESDNESGGGKNESSICREQDRLLPIANVGRIMKKVLPGNAKISKESKETMQECVSEFI
SFITGEASDKCQKEKRKTINGDDLLWAMASLGFEDYAEPLKAYLHKYREMEGEKTAMIVK
HHGATGLYANPL
>PvNF-YB15
MESGGFHGYRKLPNTTSPGLKLSVSDMNNVNTSRQVAGDNNHTADESNECTVREQDRFMP
IANVIRIMRKILPPHAKISDDAKETIQECVSEYISFITGEANERCQREQRKTITAEDVLW
AMSKLGFDDYMEPLTMYLHRYRELEGDRTSMRGESLGKRTIEYAPMGVGVATAFVPPQFH
PNGYYGPAMGAYVAPPNAASSHHHGMPNTEPNARSM
>PvNF-YB16
MLSWSIKRVVQLLELNSFLPKMVDNVGGSSSNPENSGIREQDCLLPIANVGRIMKQILPP
NAKISKESKETMQECVSEFISFVTSEASEKCRKERRKTVNGDDICWALGSLGFDDYAEPL
RRYLHRYREVEVDRSAIQERGNSPSKDKDNEF
>PvNF-YB17
MEPMDIIGKSKEDASLPKATMTKIIKEMLPPDVRVARDAQDLLIECCVEFINLISSESNE
VCNREEKRTIAPEHVLKALQVLGFGEYIEEVYAAYEQHKMETMQDTLKGGKWSNGAEMTE
EEALAEQQRMFAEARARMNGGAIASKQPDTDQSLDS
>PvNF-YB18
MEPMDIIGKSKEDASLPKATMTKIIKEMLPPDVRVARDAQDLLIECCVEFINLISSESNE
VCNREEKRTIAPEHVLKALQVLGFGEYIEEVYAAYEQHKMETMQDTLKGGKWSNGAEMTE
EEALAEQQRMFAEARARMNGGAIASKQPDTDQSLDS
>PvNF-YB19
MTGKRNQTIISPVGSPTSGNISDSSSKEQDRFLPIANVSRIMKRALPANAKISKEAKETV
QECVSEFISFITGEASDKCQREKRKTINGDDLLWAMTTLGFENYVGPLKLYLHNYRETEG
EKSSMAKQEEHSPTDQTHQTNDGVSELNKLPHSVTTKADFNTFSGGFYSVGSRVTAPKTF
TDIGGINGYRDSSMNSIIAQSAVSGDQDASGNRLMPPNLRYRVEW
>PvNF-YB20
MMEDENHATLPNAYNSGSPESPCLKTTNTNINNNINTPTTHNNNNHNHNNNNNNHNKEQD
RFLPIANVGRIMKKVIPSNGKISKDAKETVQECVSEFISFVTGEASDKCQREKRKTINGD
DVIWAITTLGFEDYVEPLKIYLQKYKEIEGEKLNIPKQLRSEQRLQQHQQNNSNSSQEDN
NQQQFNAAYASTNLISQPPYVATDQKFSLPFSPNSIQNHHIDSVGHWYE
>PvNF-YB21
MADGPSSPGGGSHESGDHSPRSNVREQDRYLPIANISRIMKKALPANGKIAKDAKETVQE
CVSEFISFITSEASDKCQREKRKTINGDDLLWAMATLGFEDYIDPLKIYLTRYREMEGDT
KGSAKGGETSAKKDVQPNPNAQLAHQGSFSQGVSYTNSQVTILSLFDVLSSFFLFFWAVN
VEC
>PvNF-YB22
QIRVSSFFQFCHAFHRLFLSQIRVPANMADGPSSPGGGSHESGDHSPRSNVREQDRYLPI
ANISRIMKKALPANGKIAKDAKETVQECVSEFISFITSEASDKCQREKRKTINGDDLLWA
MATLGFEDYIDPLKIYLTRYREMEGDTKGSAKGGETSAKKDVQPNPNAQLAHQGSFSQGV
SYTNSQVTILSLFDVLSSFFLFFWAVNVEC
