# Supplementary material for: Identification and Characterization of Abiotic Stress–Responsive NF-YB Family Genes in Medicago
Source: Int J Mol Sci. 2022 Jun 21;23(13):6906. doi: 10.3390/ijms23136906 (PMC9266772; doi:10.3390/ijms23136906)
Supplement: Supplementary file 1 [file ijms-23-06906-s001.zip › ijms-1751900-supplementary/Supplementary files/NF-YB-Supplementary file/NF-YB-Table S3.xlsx]

## Sheet: Sheet1
Table S3 Gene names in the venn diagram
Fig. 7e（intersection）	Fig. 7h（intersection）	Fig. 7i（intersection）
MsNF-YB4	MtNF-YB3	MtNF-YB7—MsNF-YB9
MsNF-YB6	MtNF-YB11	MtNF-YB10—MsNF-YB11
MsNF-YB21	MtNF-YB21	MtNF-YB13—MsNF-YB11
MsNF-YB10	MtNF-YB14	MtNF-YB15—MsNF-YB27
MsNF-YB15	MtNF-YB26	MtNF-YB16—MsNF-YB28
MsNF-YB7	MtNF-YB5	MtNF-YB17—MsNF-YB18
MsNF-YB13	MtNF-YB9
MsNF-YB19	MtNF-YB16
MsNF-YB16	MtNF-YB22
MsNF-YB17	MtNF-YB12
	MtNF-YB28
	MtNF-YB27
	MtNF-YB18
	MtNF-YB24
	MtNF-YB25
